# Supplementary material for: Zinc catalysed electrophilic C–H borylation of heteroarenes
Source: Chem Sci. 2021 May 13;12(23):8190–8. doi: 10.1039/d1sc01883c (PMC8208323; doi:10.1039/d1sc01883c)
Supplement: SC-012-D1SC01883C-s002 [file SC-012-D1SC01883C-s002.cif]

# Electronic Supplementary Material (ESI) for Chemical Science.
# This journal is © The Royal Society of Chemistry 2021

####################################################################### 
# 
# This file contains crystal structure data downloaded from the 
# Cambridge Structural Database (CSD) hosted by the Cambridge 
# Crystallographic Data Centre (CCDC).
# 
# Full information about CCDC data access policies and citation 
# guidelines are available at http://www.ccdc.cam.ac.uk/access/V1 
# 
# Audit and citation data items may have been added by the CCDC. 
# Please retain this information to preserve the provenance of 
# this file and to allow appropriate attribution of the data. 
# 
#######################################################################

data_mg211
_database_code_depnum_ccdc_archive 'CCDC 2074217'
loop_
_audit_author_name
_audit_author_address
'Gary S. Nichol'
;University of Edinburgh
United Kingdom
;
_audit_update_record             
;
2021-03-30 deposited with the CCDC.	2021-05-13 downloaded from the CCDC.
;
_audit_creation_date             2021-03-12
_audit_creation_method           
;
Olex2 1.3
(compiled 2020.11.12 svn.r5f609507 for OlexSys, GUI svn.r6272)
;
_shelx_SHELXL_version_number     2018/3
_chemical_name_common            ?
_chemical_name_systematic        ?
_chemical_formula_moiety         'C33 H52 N2 Zn'
_chemical_formula_sum            'C33 H52 N2 Zn'
_chemical_formula_weight         542.13
_chemical_absolute_configuration ?
_chemical_melting_point          ?
_chemical_oxdiff_formula         'C H N Zn'
_chemical_oxdiff_usercomment     '@ 120 K  '
loop_
_atom_type_symbol
_atom_type_description
_atom_type_scat_dispersion_real
_atom_type_scat_dispersion_imag
_atom_type_scat_source
C C 0.0033 0.0016 'International Tables Vol C Tables 4.2.6.8 and 6.1.1.4'
H H 0.0000 0.0000 'International Tables Vol C Tables 4.2.6.8 and 6.1.1.4'
N N 0.0061 0.0033 'International Tables Vol C Tables 4.2.6.8 and 6.1.1.4'
Zn Zn 0.2839 1.4301 'International Tables Vol C Tables 4.2.6.8 and 6.1.1.4'

_shelx_space_group_comment       
;
The symmetry employed for this shelxl refinement is uniquely defined
by the following loop, which should always be used as a source of
symmetry information in preference to the above space-group names.
They are only intended as comments.
;
_space_group_crystal_system      monoclinic
_space_group_IT_number           4
_space_group_name_H-M_alt        'P 1 21 1'
_space_group_name_Hall           'P 2yb'
loop_
_space_group_symop_operation_xyz
'x, y, z'
'-x, y+1/2, -z'

_cell_length_a                   15.9444(3)
_cell_length_b                   19.6420(3)
_cell_length_c                   19.6889(3)
_cell_angle_alpha                90
_cell_angle_beta                 90.0090(10)
_cell_angle_gamma                90
_cell_volume                     6166.17(18)
_cell_formula_units_Z            8
_cell_measurement_reflns_used    41884
_cell_measurement_temperature    120.0(5)
_cell_measurement_theta_max      26.8160
_cell_measurement_theta_min      3.5130
_shelx_estimated_absorpt_T_max   ?
_shelx_estimated_absorpt_T_min   ?
_exptl_absorpt_coefficient_mu    0.819
_exptl_absorpt_correction_T_max  1.00000
_exptl_absorpt_correction_T_min  0.98737
_exptl_absorpt_correction_type   multi-scan
_exptl_absorpt_process_details   
;
CrysAlisPro 1.171.40.53 (Rigaku Oxford Diffraction, 2019)
Empirical absorption correction using spherical harmonics,
 implemented in SCALE3 ABSPACK scaling algorithm.
;
_exptl_absorpt_special_details   ?
_exptl_crystal_colour            colourless
_exptl_crystal_colour_lustre     ?
_exptl_crystal_colour_modifier   ?
_exptl_crystal_colour_primary    colourless
_exptl_crystal_density_diffrn    1.168
_exptl_crystal_density_meas      ?
_exptl_crystal_density_method    ?
_exptl_crystal_description       plank
_exptl_crystal_F_000             2352
loop_
_exptl_crystal_face_index_h
_exptl_crystal_face_index_k
_exptl_crystal_face_index_l
_exptl_crystal_face_perp_dist
-17 -1 19 0.1403
18 2 16 0.1421
-20 2 -12 0.1154
-11 8 -23 0.1395
2 24 -13 0.1519
8 18 19 0.1459
14 21 4 0.0928
-2 -11 -25 0.1495
-14 -21 -6 0.0947
-12 -9 21 0.1848
11 -24 0 0.0689
-11 24 1 0.0672

_exptl_crystal_recrystallization_method 
'Re-crystallisation from solvent: Toluene'
_exptl_crystal_size_max          0.451
_exptl_crystal_size_mid          0.247
_exptl_crystal_size_min          0.143
loop_
_exptl_oxdiff_crystal_face_indexfrac_h
_exptl_oxdiff_crystal_face_indexfrac_k
_exptl_oxdiff_crystal_face_indexfrac_l
_exptl_oxdiff_crystal_face_x
_exptl_oxdiff_crystal_face_y
_exptl_oxdiff_crystal_face_z
-16.6671 -0.5609 18.6395 0.3360 -0.2050 0.9193
18.4305 2.3950 15.6935 -0.7548 -0.6453 -0.1181
-20.1349 2.0567 -12.1513 0.8625 0.4689 0.1902
-10.9679 8.2514 -22.7691 0.8025 0.4357 -0.4077
1.9437 24.2281 -13.2430 0.5834 -0.3577 -0.7292
8.2313 17.7718 18.6859 -0.1301 -0.9915 0.0090
14.4622 20.8517 3.8368 -0.1059 -0.8108 -0.5756
-1.5510 -11.1505 -25.3281 0.1168 0.8871 -0.4465
-13.8115 -20.8916 -6.3980 0.1127 0.8622 0.4939
-12.2985 -8.8766 21.4895 -0.0147 -0.1054 0.9943
10.5491 -24.4392 -0.4389 -0.8515 0.5213 0.0564
-11.1984 23.9613 1.3740 0.8528 -0.5221 -0.0088

_exptl_transmission_factor_max   ?
_exptl_transmission_factor_min   ?
_diffrn_reflns_av_R_equivalents  0.0479
_diffrn_reflns_av_unetI/netI     0.0566
_diffrn_reflns_Laue_measured_fraction_full 0.997
_diffrn_reflns_Laue_measured_fraction_max 0.947
_diffrn_reflns_limit_h_max       21
_diffrn_reflns_limit_h_min       -21
_diffrn_reflns_limit_k_max       26
_diffrn_reflns_limit_k_min       -26
_diffrn_reflns_limit_l_max       25
_diffrn_reflns_limit_l_min       -25
_diffrn_reflns_number            135687
_diffrn_reflns_point_group_measured_fraction_full 0.998
_diffrn_reflns_point_group_measured_fraction_max 0.947
_diffrn_reflns_theta_full        25.242
_diffrn_reflns_theta_max         29.520
_diffrn_reflns_theta_min         3.291
_diffrn_ambient_environment      N~2~
_diffrn_ambient_temperature      120.0(5)
_diffrn_detector                 'CCD plate'
_diffrn_detector_area_resol_mean 8.0521
_diffrn_detector_type            Eos
_diffrn_measured_fraction_theta_full 0.997
_diffrn_measured_fraction_theta_max 0.947
_diffrn_measurement_details      
;
List of Runs (angles in degrees, time in seconds):

  # Type    Start    End  Width  t~exp~   \w     \q     \k     \f   Frames
#--------------------------------------------------------------------------
  1  \w    -33.00  51.00   1.00   40.00    --  -15.66  60.00 132.00   84
  2  \w      0.00  85.00   1.00   40.00    --   17.54  60.00 132.00   85
  3  \w    -49.00  35.00   1.00   40.00    --   17.54 -60.00  -6.00   84
  4  \w    -42.00  39.00   1.00   40.00    --  -15.66  77.00-120.00   81
  5  \w     -9.00  39.00   1.00   40.00    --   17.54  77.00 -60.00   48
  6  \w     -9.00  39.00   1.00   40.00    --   17.54  77.00   0.00   48
  7  \w     39.00  90.00   1.00   40.00    --   17.54 178.00 -30.00   51
  8  \w     -9.00  39.00   1.00   40.00    --   17.54  77.00  90.00   48
  9  \w      1.00  85.00   1.00   40.00    --   17.54  57.00-180.00   84
 10  \w     -9.00  39.00   1.00   40.00    --   17.54  77.00-150.00   48
 11  \w      1.00  85.00   1.00   40.00    --   17.54  57.00  30.00   84
 12  \w    -20.00  56.00   1.00   40.00    --   17.54 -99.00-180.00   76
 13  \w    -20.00  40.00   1.00   40.00    --   17.54 -99.00 -30.00   60
 14  \w    -52.00  37.00   1.00   40.00    --   17.54 -37.00  30.00   89
;
_diffrn_measurement_device       'four-circle diffractometer'
_diffrn_measurement_device_type  'Xcalibur, Eos'
_diffrn_measurement_method       '\w scans'
_diffrn_orient_matrix_type       
'CrysAlisPro convention (1999,Acta A55,543-557)'
_diffrn_orient_matrix_UB_11      -0.0337711000
_diffrn_orient_matrix_UB_12      0.0204711000
_diffrn_orient_matrix_UB_13      -0.0115569000
_diffrn_orient_matrix_UB_21      -0.0122453000
_diffrn_orient_matrix_UB_22      -0.0262098000
_diffrn_orient_matrix_UB_23      -0.0227373000
_diffrn_orient_matrix_UB_31      -0.0262352000
_diffrn_orient_matrix_UB_32      -0.0140886000
_diffrn_orient_matrix_UB_33      0.0254363000
_diffrn_radiation_monochromator  graphite
_diffrn_radiation_probe          x-ray
_diffrn_radiation_type           MoK\a
_diffrn_radiation_wavelength     0.71073
_diffrn_source                   'fine-focus sealed X-ray tube'
_diffrn_source_type              'Enhance (Mo) X-ray Source'
_reflns_Friedel_coverage         0.947
_reflns_Friedel_fraction_full    0.998
_reflns_Friedel_fraction_max     0.948
_reflns_number_gt                27447
_reflns_number_total             30273
_reflns_odcompleteness_completeness 99.73
_reflns_odcompleteness_iscentric 1
_reflns_odcompleteness_theta     26.32
_reflns_special_details          
;
 Reflections were merged by SHELXL according to the crystal
 class for the calculation of statistics and refinement.
 
 _reflns_Friedel_fraction is defined as the number of unique
 Friedel pairs measured divided by the number that would be
 possible theoretically, ignoring centric projections and
 systematic absences. Completness statistics refer to single and
 composite reflections containing twin component 1 only.
;
_reflns_threshold_expression     'I > 2\s(I)'
_computing_cell_refinement       'CrysAlisPro 1.171.40.53 (Rigaku OD, 2019)'
_computing_data_collection       'CrysAlisPro 1.171.40.53 (Rigaku OD, 2019)'
_computing_data_reduction        'CrysAlisPro 1.171.40.53 (Rigaku OD, 2019)'
_computing_molecular_graphics    'Olex2 1.3 (Dolomanov et al., 2009)'
_computing_publication_material  'Olex2 1.3 (Dolomanov et al., 2009)'
_computing_structure_refinement  'SHELXL 2018/3 (Sheldrick, 2015)'
_computing_structure_solution    'olex2.solve 1.3 (Bourhis et al., 2015)'
_refine_diff_density_max         0.610
_refine_diff_density_min         -0.506
_refine_diff_density_rms         0.064
_refine_ls_abs_structure_details 
;
 Twinning involves inversion, so Flack parameter cannot be determined
;
_refine_ls_abs_structure_Flack   ?
_refine_ls_extinction_coef       .
_refine_ls_extinction_method     none
_refine_ls_goodness_of_fit_ref   1.026
_refine_ls_hydrogen_treatment    constr
_refine_ls_matrix_type           full
_refine_ls_number_parameters     1359
_refine_ls_number_reflns         30273
_refine_ls_number_restraints     34
_refine_ls_R_factor_all          0.0474
_refine_ls_R_factor_gt           0.0389
_refine_ls_restrained_S_all      1.026
_refine_ls_shift/su_max          0.002
_refine_ls_shift/su_mean         0.000
_refine_ls_structure_factor_coef Fsqd
_refine_ls_weighting_details     
'w=1/[\s^2^(Fo^2^)+(0.0294P)^2^] where P=(Fo^2^+2Fc^2^)/3'
_refine_ls_weighting_scheme      calc
_refine_ls_wR_factor_gt          0.0647
_refine_ls_wR_factor_ref         0.0675
_refine_special_details          
'The data was treated as pseudo-merohedral twin and as an inversion twin. Some C atoms (including C132)  have been attempted to be treated as disordered but that did not improve the model and was affording NPD atoms.  In turn RIGU restraint was applied.'
_olex2_refinement_description    
;
1. Twinned data refinement
 Scales: 0.347(9)
 0.126(5) 0.239(6) 0.288(5)
2. Fixed Uiso
 At 1.2 times of:
  All C(H) groups, All C(H,H) groups, All C(H,H,H,H) groups
 At 1.5 times of:
  All C(H,H,H) groups
3. Rigid body (RIGU) restrains
 C68, C69, C69A, C70, C70A, C71
 with sigma for 1-2 distances of 0.004 and sigma for 1-3 distances of 0.004
 C79, C80
 with sigma for 1-2 distances of 0.001 and sigma for 1-3 distances of 0.001
 C132, C131
 with sigma for 1-2 distances of 0.001 and sigma for 1-3 distances of 0.001
4. Others
 Sof(H68c)=Sof(H68d)=Sof(C69A)=Sof(H69c)=Sof(H69d)=Sof(C70A)=Sof(H70c)=
 Sof(H70d)=Sof(H71c)=Sof(H71d)=1-FVAR(1)
 Sof(H68a)=Sof(H68b)=Sof(C69)=Sof(H69a)=Sof(H69b)=Sof(C70)=Sof(H70a)=Sof(H70b)=
 Sof(H71a)=Sof(H71b)=FVAR(1)
5.a Ternary CH refined with riding coordinates:
 C12(H12), C15(H15), C24(H24), C27(H27), C45(H45), C48(H48), C57(H57),
 C60(H60), C78(H78), C81(H81), C90(H90), C93(H93), C111(H111), C114(H114),
 C123(H123), C126(H126)
5.b Secondary CH2 refined with riding coordinates:
 C2(H2a,H2b), C3(H3a,H3b), C4(H4a,H4b), C5(H5a,H5b), C30(H30a,H30b), C32(H32a,
 H32b), C35(H35a,H35b), C36(H36a,H36b), C37(H37a,H37b), C38(H38a,H38b),
 C63(H63a,H63b), C65(H65a,H65b), C68(H68a,H68b), C68(H68c,H68d), C69(H69a,H69b),
  C69A(H69c,H69d), C70(H70a,H70b), C70A(H70c,H70d), C71(H71a,H71b), C71(H71c,
 H71d), C96(H96a,H96b), C98(H98a,H98b), C101(H10a,H10b), C102(H10c,H10d),
 C103(H10e,H10f), C104(H10g,H10h), C129(H12m,H12n), C131(H13g,H13h)
5.c Aromatic/amide H refined with riding coordinates:
 C8(H8), C9(H9), C10(H10), C20(H20), C21(H21), C22(H22), C41(H41), C42(H42),
 C43(H43), C53(H53), C54(H54), C55(H55), C74(H74), C75(H75), C76(H76), C86(H86),
  C87(H87), C88(H88), C107(H107), C108(H108), C109(H109), C119(H119),
 C120(H120), C121(H121)
5.d Idealised Me refined as rotating group:
 C13(H13a,H13b,H13c), C14(H14a,H14b,H14c), C16(H16a,H16b,H16c), C17(H17a,H17b,
 H17c), C25(H25a,H25b,H25c), C26(H26a,H26b,H26c), C28(H28a,H28b,H28c), C29(H29a,
 H29b,H29c), C31(H31a,H31b,H31c), C33(H33a,H33b,H33c), C46(H46a,H46b,H46c),
 C47(H47a,H47b,H47c), C49(H49a,H49b,H49c), C50(H50a,H50b,H50c), C58(H58a,H58b,
 H58c), C59(H59a,H59b,H59c), C61(H61a,H61b,H61c), C62(H62a,H62b,H62c), C64(H64a,
 H64b,H64c), C66(H66a,H66b,H66c), C79(H79a,H79b,H79c), C80(H80a,H80b,H80c),
 C82(H82a,H82b,H82c), C83(H83a,H83b,H83c), C91(H91a,H91b,H91c), C92(H92a,H92b,
 H92c), C94(H94a,H94b,H94c), C95(H95a,H95b,H95c), C97(H97a,H97b,H97c), C99(H99a,
 H99b,H99c), C112(H11a,H11b,H11c), C113(H11d,H11e,H11f), C115(H11g,H11h,H11i),
 C116(H11j,H11k,H11l), C124(H12a,H12b,H12c), C125(H12d,H12e,H12f), C127(H12g,
 H12h,H12i), C128(H12j,H12k,H12l), C130(H13d,H13e,H13f), C132(H13i,H13j,H13k)
;
_atom_sites_solution_hydrogens   geom
_atom_sites_solution_primary     iterative
_atom_sites_solution_secondary   ?
loop_
_atom_site_label
_atom_site_type_symbol
_atom_site_fract_x
_atom_site_fract_y
_atom_site_fract_z
_atom_site_U_iso_or_equiv
_atom_site_adp_type
_atom_site_occupancy
_atom_site_site_symmetry_order
_atom_site_calc_flag
_atom_site_refinement_flags_posn
_atom_site_refinement_flags_adp
_atom_site_refinement_flags_occupancy
_atom_site_disorder_assembly
_atom_site_disorder_group
Zn1 Zn -0.50963(3) 0.41739(3) 0.25493(2) 0.01952(11) Uani 1 1 d . . . . .
N1 N -0.3542(2) 0.33762(18) 0.30010(16) 0.0157(7) Uani 1 1 d . . . . .
C1 C -0.4312(3) 0.35564(19) 0.31948(18) 0.0136(8) Uani 1 1 d . . . . .
N2 N -0.4563(2) 0.34322(17) 0.38320(16) 0.0152(7) Uani 1 1 d . . . . .
C2 C -0.2930(2) 0.2918(2) 0.3348(2) 0.0215(9) Uani 1 1 d . . . . .
H2A H -0.259844 0.318578 0.366320 0.026 Uiso 1 1 calc R . . . .
H2B H -0.255038 0.273178 0.301050 0.026 Uiso 1 1 calc R . . . .
C3 C -0.3336(3) 0.2331(2) 0.3734(2) 0.0255(10) Uani 1 1 d . . . . .
H3A H -0.379259 0.214828 0.346469 0.031 Uiso 1 1 calc R . . . .
H3B H -0.292566 0.197215 0.379654 0.031 Uiso 1 1 calc R . . . .
C4 C -0.3674(3) 0.2545(2) 0.4426(2) 0.0269(10) Uani 1 1 d . . . . .
H4A H -0.412610 0.224150 0.455655 0.032 Uiso 1 1 calc R . . . .
H4B H -0.323206 0.250404 0.476236 0.032 Uiso 1 1 calc R . . . .
C5 C -0.3995(3) 0.3271(2) 0.4417(2) 0.0228(10) Uani 1 1 d . . . . .
H5A H -0.429430 0.335739 0.483717 0.027 Uiso 1 1 calc R . . . .
H5B H -0.351790 0.357787 0.440296 0.027 Uiso 1 1 calc R . . . .
C6 C -0.3302(2) 0.3546(2) 0.23076(19) 0.0150(8) Uani 1 1 d . . . . .
C7 C -0.2691(3) 0.4040(2) 0.2201(2) 0.0196(9) Uani 1 1 d . . . . .
C8 C -0.2434(3) 0.4168(2) 0.1543(2) 0.0241(9) Uani 1 1 d . . . . .
H8 H -0.201292 0.448613 0.146446 0.029 Uiso 1 1 calc R . . . .
C9 C -0.2795(3) 0.3832(3) 0.0999(2) 0.0307(12) Uani 1 1 d . . . . .
H9 H -0.262680 0.393168 0.055816 0.037 Uiso 1 1 calc R . . . .
C10 C -0.3398(3) 0.3353(2) 0.1111(2) 0.0254(10) Uani 1 1 d . . . . .
H10 H -0.363959 0.313251 0.074140 0.030 Uiso 1 1 calc R . . . .
C11 C -0.3663(3) 0.3184(2) 0.1763(2) 0.0193(9) Uani 1 1 d . . . . .
C12 C -0.2268(3) 0.4432(2) 0.2782(2) 0.0267(11) Uani 1 1 d . . . . .
H12 H -0.261400 0.437701 0.319006 0.032 Uiso 1 1 calc R . . . .
C13 C -0.2191(3) 0.5183(2) 0.2636(3) 0.0388(12) Uani 1 1 d . . . . .
H13A H -0.180738 0.525102 0.226679 0.058 Uiso 1 1 calc GR . . . .
H13B H -0.198543 0.541262 0.303305 0.058 Uiso 1 1 calc GR . . . .
H13C H -0.273091 0.536245 0.251622 0.058 Uiso 1 1 calc GR . . . .
C14 C -0.1401(3) 0.4131(3) 0.2930(3) 0.0412(13) Uani 1 1 d . . . . .
H14A H -0.145488 0.365382 0.302792 0.062 Uiso 1 1 calc GR . . . .
H14B H -0.115856 0.435850 0.331462 0.062 Uiso 1 1 calc GR . . . .
H14C H -0.104533 0.419115 0.254154 0.062 Uiso 1 1 calc GR . . . .
C15 C -0.4266(3) 0.2598(2) 0.1871(2) 0.0247(10) Uani 1 1 d . . . . .
H15 H -0.451910 0.265296 0.232144 0.030 Uiso 1 1 calc R . . . .
C16 C -0.4987(3) 0.2580(3) 0.1342(2) 0.0416(14) Uani 1 1 d . . . . .
H16A H -0.526347 0.301414 0.133175 0.062 Uiso 1 1 calc GR . . . .
H16B H -0.538323 0.223329 0.146494 0.062 Uiso 1 1 calc GR . . . .
H16C H -0.476074 0.248154 0.090065 0.062 Uiso 1 1 calc GR . . . .
C17 C -0.3790(3) 0.1924(2) 0.1868(3) 0.0374(13) Uani 1 1 d . . . . .
H17A H -0.355409 0.184767 0.142585 0.056 Uiso 1 1 calc GR . . . .
H17B H -0.416747 0.155946 0.197764 0.056 Uiso 1 1 calc GR . . . .
H17C H -0.334753 0.194008 0.219885 0.056 Uiso 1 1 calc GR . . . .
C18 C -0.5432(3) 0.3561(2) 0.39920(19) 0.0157(9) Uani 1 1 d . . . . .
C19 C -0.5676(2) 0.4214(2) 0.42082(17) 0.0190(8) Uani 1 1 d . . . . .
C20 C -0.6516(3) 0.4321(2) 0.43238(19) 0.0250(10) Uani 1 1 d . . . . .
H20 H -0.669657 0.475175 0.445531 0.030 Uiso 1 1 calc R . . . .
C21 C -0.7100(3) 0.3807(3) 0.4250(2) 0.0262(10) Uani 1 1 d . . . . .
H21 H -0.766591 0.389668 0.432120 0.031 Uiso 1 1 calc R . . . .
C22 C -0.6847(3) 0.3162(2) 0.4071(2) 0.0246(10) Uani 1 1 d . . . . .
H22 H -0.724025 0.281445 0.403856 0.029 Uiso 1 1 calc R . . . .
C23 C -0.6010(3) 0.3026(2) 0.39391(19) 0.0199(9) Uani 1 1 d . . . . .
C24 C -0.5049(3) 0.4776(2) 0.4363(2) 0.0219(9) Uani 1 1 d . . . . .
H24 H -0.449987 0.463530 0.418975 0.026 Uiso 1 1 calc R . . . .
C25 C -0.5274(3) 0.5453(2) 0.4045(2) 0.0335(11) Uani 1 1 d . . . . .
H25A H -0.533815 0.539768 0.356371 0.050 Uiso 1 1 calc GR . . . .
H25B H -0.483506 0.577620 0.413420 0.050 Uiso 1 1 calc GR . . . .
H25C H -0.579000 0.561622 0.423636 0.050 Uiso 1 1 calc GR . . . .
C26 C -0.4984(3) 0.4855(3) 0.5139(2) 0.0324(11) Uani 1 1 d . . . . .
H26A H -0.552603 0.496322 0.532215 0.049 Uiso 1 1 calc GR . . . .
H26B H -0.459794 0.521512 0.524517 0.049 Uiso 1 1 calc GR . . . .
H26C H -0.478688 0.443708 0.533511 0.049 Uiso 1 1 calc GR . . . .
C27 C -0.5746(3) 0.2307(2) 0.3746(2) 0.0222(9) Uani 1 1 d . . . . .
H27 H -0.513901 0.230973 0.366921 0.027 Uiso 1 1 calc R . . . .
C28 C -0.6170(3) 0.2058(2) 0.3092(2) 0.0301(11) Uani 1 1 d . . . . .
H28A H -0.676802 0.206650 0.314968 0.045 Uiso 1 1 calc GR . . . .
H28B H -0.599192 0.160134 0.299611 0.045 Uiso 1 1 calc GR . . . .
H28C H -0.601594 0.235053 0.272229 0.045 Uiso 1 1 calc GR . . . .
C29 C -0.5929(3) 0.1809(2) 0.4334(2) 0.0353(12) Uani 1 1 d . . . . .
H29A H -0.563489 0.195400 0.473346 0.053 Uiso 1 1 calc GR . . . .
H29B H -0.574631 0.136023 0.420910 0.053 Uiso 1 1 calc GR . . . .
H29C H -0.652110 0.180200 0.442361 0.053 Uiso 1 1 calc GR . . . .
C30 C -0.4508(3) 0.5048(2) 0.2311(2) 0.0285(10) Uani 1 1 d . . . . .
H30A H -0.421028 0.520505 0.271176 0.034 Uiso 1 1 calc R . . . .
H30B H -0.409049 0.494824 0.196706 0.034 Uiso 1 1 calc R . . . .
C31 C -0.5055(3) 0.5633(2) 0.2053(2) 0.0340(11) Uani 1 1 d . . . . .
H31A H -0.539360 0.547589 0.168173 0.051 Uiso 1 1 calc GR . . . .
H31B H -0.470275 0.599926 0.190172 0.051 Uiso 1 1 calc GR . . . .
H31C H -0.541056 0.579029 0.241344 0.051 Uiso 1 1 calc GR . . . .
C32 C -0.6268(3) 0.3879(3) 0.2297(2) 0.0304(11) Uani 1 1 d . . . . .
H32A H -0.624350 0.341811 0.212164 0.036 Uiso 1 1 calc R . . . .
H32B H -0.660765 0.387015 0.270587 0.036 Uiso 1 1 calc R . . . .
C33 C -0.6702(3) 0.4328(3) 0.1774(2) 0.0353(12) Uani 1 1 d . . . . .
H33A H -0.667157 0.479477 0.191668 0.053 Uiso 1 1 calc GR . . . .
H33B H -0.727859 0.419430 0.173365 0.053 Uiso 1 1 calc GR . . . .
H33C H -0.642828 0.427798 0.134283 0.053 Uiso 1 1 calc GR . . . .
Zn2 Zn 0.06285(3) 0.59425(3) 0.49248(2) 0.02143(11) Uani 1 1 d . . . . .
N3 N -0.0904(2) 0.65838(16) 0.43282(16) 0.0132(7) Uani 1 1 d . . . . .
N4 N 0.0171(2) 0.65170(18) 0.35388(16) 0.0140(7) Uani 1 1 d . . . . .
C34 C -0.0106(2) 0.6425(2) 0.41761(18) 0.0128(8) Uani 1 1 d . . . . .
C35 C -0.1540(3) 0.6968(2) 0.3919(2) 0.0190(9) Uani 1 1 d . . . . .
H35A H -0.195378 0.716237 0.422423 0.023 Uiso 1 1 calc R . . . .
H35B H -0.182789 0.665341 0.361958 0.023 Uiso 1 1 calc R . . . .
C36 C -0.1151(3) 0.7537(2) 0.3496(2) 0.0233(10) Uani 1 1 d . . . . .
H36A H -0.158278 0.786768 0.338603 0.028 Uiso 1 1 calc R . . . .
H36B H -0.072788 0.776668 0.376537 0.028 Uiso 1 1 calc R . . . .
C37 C -0.0752(3) 0.7286(2) 0.2839(2) 0.0236(10) Uani 1 1 d . . . . .
H37A H -0.117660 0.726526 0.248670 0.028 Uiso 1 1 calc R . . . .
H37B H -0.032605 0.760783 0.269556 0.028 Uiso 1 1 calc R . . . .
C38 C -0.0356(3) 0.6586(2) 0.2924(2) 0.0190(9) Uani 1 1 d . . . . .
H38A H -0.079891 0.624811 0.294152 0.023 Uiso 1 1 calc R . . . .
H38B H -0.001496 0.649001 0.252786 0.023 Uiso 1 1 calc R . . . .
C39 C -0.1168(3) 0.6457(2) 0.50254(19) 0.0166(9) Uani 1 1 d . . . . .
C40 C -0.0859(3) 0.6884(2) 0.5542(2) 0.0201(10) Uani 1 1 d . . . . .
C41 C -0.1146(3) 0.6759(3) 0.6204(2) 0.0280(11) Uani 1 1 d . . . . .
H41 H -0.094877 0.702464 0.656147 0.034 Uiso 1 1 calc R . . . .
C42 C -0.1717(3) 0.6249(3) 0.6332(2) 0.0279(11) Uani 1 1 d . . . . .
H42 H -0.191174 0.618126 0.677212 0.033 Uiso 1 1 calc R . . . .
C43 C -0.2002(3) 0.5840(3) 0.5820(2) 0.0258(10) Uani 1 1 d . . . . .
H43 H -0.238879 0.549896 0.591838 0.031 Uiso 1 1 calc R . . . .
C44 C -0.1727(2) 0.5922(3) 0.51566(19) 0.0203(8) Uani 1 1 d . . . . .
C45 C -0.0293(3) 0.7482(2) 0.5408(2) 0.0257(10) Uani 1 1 d . . . . .
H45 H 0.002661 0.738883 0.499350 0.031 Uiso 1 1 calc R . . . .
C46 C 0.0328(3) 0.7641(3) 0.5977(2) 0.0340(12) Uani 1 1 d . . . . .
H46A H 0.003268 0.783318 0.635607 0.051 Uiso 1 1 calc GR . . . .
H46B H 0.073768 0.796037 0.581587 0.051 Uiso 1 1 calc GR . . . .
H46C H 0.060302 0.722926 0.611603 0.051 Uiso 1 1 calc GR . . . .
C47 C -0.0837(3) 0.8121(2) 0.5285(3) 0.0340(12) Uani 1 1 d . . . . .
H47A H -0.124552 0.802624 0.493999 0.051 Uiso 1 1 calc GR . . . .
H47B H -0.048564 0.849098 0.514095 0.051 Uiso 1 1 calc GR . . . .
H47C H -0.111780 0.824442 0.569889 0.051 Uiso 1 1 calc GR . . . .
C48 C -0.2050(3) 0.5459(2) 0.4597(2) 0.0234(10) Uani 1 1 d . . . . .
H48 H -0.168867 0.551913 0.419881 0.028 Uiso 1 1 calc R . . . .
C49 C -0.2940(3) 0.5654(3) 0.4394(2) 0.0350(12) Uani 1 1 d . . . . .
H49A H -0.331565 0.555792 0.476313 0.053 Uiso 1 1 calc GR . . . .
H49B H -0.310560 0.539561 0.400235 0.053 Uiso 1 1 calc GR . . . .
H49C H -0.296072 0.613082 0.428915 0.053 Uiso 1 1 calc GR . . . .
C50 C -0.2031(3) 0.4703(2) 0.4795(3) 0.0378(13) Uani 1 1 d . . . . .
H50A H -0.147456 0.458165 0.493726 0.057 Uiso 1 1 calc GR . . . .
H50B H -0.218853 0.443082 0.441083 0.057 Uiso 1 1 calc GR . . . .
H50C H -0.241671 0.462457 0.516078 0.057 Uiso 1 1 calc GR . . . .
C51 C 0.1066(2) 0.6403(2) 0.34285(19) 0.0146(9) Uani 1 1 d . . . . .
C52 C 0.1338(3) 0.5749(2) 0.32588(19) 0.0192(9) Uani 1 1 d . . . . .
C53 C 0.2201(3) 0.5661(2) 0.3165(2) 0.0246(10) Uani 1 1 d . . . . .
H53 H 0.240520 0.522970 0.306096 0.030 Uiso 1 1 calc R . . . .
C54 C 0.2758(3) 0.6198(2) 0.3223(2) 0.0278(11) Uani 1 1 d . . . . .
H54 H 0.332962 0.612705 0.316120 0.033 Uiso 1 1 calc R . . . .
C55 C 0.2458(3) 0.6842(3) 0.3373(2) 0.0248(10) Uani 1 1 d . . . . .
H55 H 0.283206 0.720345 0.340341 0.030 Uiso 1 1 calc R . . . .
C56 C 0.1607(3) 0.6958(2) 0.3478(2) 0.0198(9) Uani 1 1 d . . . . .
C57 C 0.0751(3) 0.5158(2) 0.3144(2) 0.0234(10) Uani 1 1 d . . . . .
H57 H 0.019725 0.528678 0.331814 0.028 Uiso 1 1 calc R . . . .
C58 C 0.1029(3) 0.4511(2) 0.3518(3) 0.0390(13) Uani 1 1 d . . . . .
H58A H 0.155867 0.436137 0.334041 0.058 Uiso 1 1 calc GR . . . .
H58B H 0.061744 0.415987 0.345243 0.058 Uiso 1 1 calc GR . . . .
H58C H 0.108442 0.460583 0.399380 0.058 Uiso 1 1 calc GR . . . .
C59 C 0.0662(3) 0.5011(2) 0.2381(2) 0.0300(10) Uani 1 1 d . . . . .
H59A H 0.046489 0.541184 0.215248 0.045 Uiso 1 1 calc GR . . . .
H59B H 0.026876 0.464671 0.231404 0.045 Uiso 1 1 calc GR . . . .
H59C H 0.119752 0.488156 0.219846 0.045 Uiso 1 1 calc GR . . . .
C60 C 0.1306(3) 0.7678(2) 0.3605(2) 0.0262(10) Uani 1 1 d . . . . .
H60 H 0.070501 0.765590 0.370687 0.031 Uiso 1 1 calc R . . . .
C61 C 0.1413(3) 0.8118(2) 0.2970(2) 0.0344(12) Uani 1 1 d . . . . .
H61A H 0.199440 0.812833 0.284244 0.052 Uiso 1 1 calc GR . . . .
H61B H 0.122489 0.857285 0.306366 0.052 Uiso 1 1 calc GR . . . .
H61C H 0.108827 0.792997 0.260495 0.052 Uiso 1 1 calc GR . . . .
C62 C 0.1745(3) 0.8018(3) 0.4217(2) 0.0374(13) Uani 1 1 d . . . . .
H62A H 0.165614 0.774697 0.461662 0.056 Uiso 1 1 calc GR . . . .
H62B H 0.151617 0.846431 0.428645 0.056 Uiso 1 1 calc GR . . . .
H62C H 0.233550 0.805254 0.412847 0.056 Uiso 1 1 calc GR . . . .
C63 C 0.0189(3) 0.5027(2) 0.5219(3) 0.0376(12) Uani 1 1 d . . . . .
H63A H -0.034711 0.509096 0.544365 0.045 Uiso 1 1 calc R . . . .
H63B H 0.009241 0.474988 0.481900 0.045 Uiso 1 1 calc R . . . .
C64 C 0.0762(4) 0.4652(3) 0.5688(3) 0.0478(14) Uani 1 1 d . . . . .
H64A H 0.124005 0.449102 0.543864 0.072 Uiso 1 1 calc GR . . . .
H64B H 0.046966 0.427185 0.588232 0.072 Uiso 1 1 calc GR . . . .
H64C H 0.094463 0.495185 0.604307 0.072 Uiso 1 1 calc GR . . . .
C65 C 0.1665(3) 0.6327(2) 0.5369(2) 0.0289(11) Uani 1 1 d . . . . .
H65A H 0.174068 0.679698 0.522944 0.035 Uiso 1 1 calc R . . . .
H65B H 0.159911 0.631892 0.585859 0.035 Uiso 1 1 calc R . . . .
C66 C 0.2433(3) 0.5913(3) 0.5169(2) 0.0311(10) Uani 1 1 d . . . . .
H66A H 0.253032 0.595911 0.469013 0.047 Uiso 1 1 calc GR . . . .
H66B H 0.234057 0.544254 0.527728 0.047 Uiso 1 1 calc GR . . . .
H66C H 0.291359 0.607648 0.541400 0.047 Uiso 1 1 calc GR . . . .
Zn3 Zn -0.52244(3) 0.92681(2) 0.23423(2) 0.02063(11) Uani 1 1 d . . . . .
N5 N -0.3707(2) 0.84286(18) 0.19203(16) 0.0182(8) Uani 1 1 d . . . . .
N6 N -0.4719(2) 0.85390(19) 0.10832(16) 0.0215(8) Uani 1 1 d . . . . .
C67 C -0.4465(3) 0.8643(2) 0.1722(2) 0.0158(8) Uani 1 1 d . . . . .
C68 C -0.4199(4) 0.8309(3) 0.0492(2) 0.0453(14) Uani 1 1 d . U . . .
H68A H -0.453703 0.835893 0.008549 0.054 Uiso 0.744(7) 1 calc R . P A 1
H68B H -0.372963 0.862012 0.044980 0.054 Uiso 0.744(7) 1 calc R . P A 1
H68C H -0.428219 0.782133 0.045423 0.054 Uiso 0.256(7) 1 calc R . P A 2
H68D H -0.444994 0.851029 0.009071 0.054 Uiso 0.256(7) 1 calc R . P A 2
C69 C -0.3869(4) 0.7628(4) 0.0498(3) 0.044(2) Uani 0.744(7) 1 d . U P A 1
H69A H -0.342937 0.759478 0.015881 0.052 Uiso 0.744(7) 1 calc R . P A 1
H69B H -0.431136 0.731458 0.036913 0.052 Uiso 0.744(7) 1 calc R . P A 1
C69A C -0.3458(11) 0.8404(10) 0.0447(8) 0.028(4) Uani 0.256(7) 1 d . U P A 2
H69C H -0.336033 0.888696 0.051400 0.034 Uiso 0.256(7) 1 calc R . P A 2
H69D H -0.329493 0.829908 -0.001556 0.034 Uiso 0.256(7) 1 calc R . P A 2
C70 C -0.3514(4) 0.7407(3) 0.1182(4) 0.0387(18) Uani 0.744(7) 1 d . U P A 1
H70A H -0.396233 0.720774 0.144836 0.046 Uiso 0.744(7) 1 calc R . P A 1
H70B H -0.309693 0.705598 0.110522 0.046 Uiso 0.744(7) 1 calc R . P A 1
C70A C -0.2863(11) 0.8020(10) 0.0920(9) 0.029(4) Uani 0.256(7) 1 d . U P A 2
H70C H -0.276234 0.757212 0.072967 0.035 Uiso 0.256(7) 1 calc R . P A 2
H70D H -0.233040 0.825892 0.092825 0.035 Uiso 0.256(7) 1 calc R . P A 2
C71 C -0.3136(3) 0.7945(3) 0.1570(3) 0.0398(13) Uani 1 1 d . U . . .
H71A H -0.277745 0.820467 0.126841 0.048 Uiso 0.744(7) 1 calc R . P A 1
H71B H -0.277714 0.773813 0.191069 0.048 Uiso 0.744(7) 1 calc R . P A 1
H71C H -0.263704 0.791249 0.185041 0.048 Uiso 0.256(7) 1 calc R . P A 2
H71D H -0.340645 0.750271 0.159113 0.048 Uiso 0.256(7) 1 calc R . P A 2
C72 C -0.3462(2) 0.8595(2) 0.2615(2) 0.0201(9) Uani 1 1 d . . . . .
C73 C -0.3793(3) 0.8215(2) 0.3159(2) 0.0245(10) Uani 1 1 d . . . . .
C74 C -0.3525(3) 0.8384(3) 0.3804(2) 0.0344(12) Uani 1 1 d . . . . .
H74 H -0.374312 0.814786 0.417299 0.041 Uiso 1 1 calc R . . . .
C75 C -0.2948(3) 0.8890(3) 0.3918(2) 0.0357(13) Uani 1 1 d . . . . .
H75 H -0.278030 0.899193 0.435847 0.043 Uiso 1 1 calc R . . . .
C76 C -0.2617(3) 0.9246(3) 0.3379(2) 0.0312(11) Uani 1 1 d . . . . .
H76 H -0.222165 0.958434 0.346078 0.037 Uiso 1 1 calc R . . . .
C77 C -0.2861(2) 0.9110(2) 0.2716(2) 0.0230(10) Uani 1 1 d . . . . .
C78 C -0.4370(3) 0.7614(3) 0.3056(3) 0.0372(13) Uani 1 1 d . . . . .
H78 H -0.463704 0.766000 0.261019 0.045 Uiso 1 1 calc R . . . .
C79 C -0.3852(4) 0.6962(3) 0.3055(3) 0.064(2) Uani 1 1 d . U . . .
H79A H -0.344982 0.697890 0.269317 0.095 Uiso 1 1 calc GR . . . .
H79B H -0.421593 0.657771 0.299119 0.095 Uiso 1 1 calc GR . . . .
H79C H -0.356450 0.691801 0.348161 0.095 Uiso 1 1 calc GR . . . .
C80 C -0.5058(4) 0.7578(4) 0.3592(3) 0.064(2) Uani 1 1 d . U . . .
H80A H -0.480821 0.752897 0.403355 0.096 Uiso 1 1 calc GR . . . .
H80B H -0.541343 0.719413 0.350227 0.096 Uiso 1 1 calc GR . . . .
H80C H -0.538465 0.798816 0.357937 0.096 Uiso 1 1 calc GR . . . .
C81 C -0.2454(3) 0.9490(3) 0.2134(2) 0.0310(12) Uani 1 1 d . . . . .
H81 H -0.279423 0.942028 0.172525 0.037 Uiso 1 1 calc R . . . .
C82 C -0.1567(3) 0.9211(3) 0.1998(3) 0.0444(13) Uani 1 1 d . . . . .
H82A H -0.122146 0.928428 0.239058 0.067 Uiso 1 1 calc GR . . . .
H82B H -0.132758 0.944175 0.161475 0.067 Uiso 1 1 calc GR . . . .
H82C H -0.159940 0.873176 0.190425 0.067 Uiso 1 1 calc GR . . . .
C83 C -0.2399(3) 1.0258(3) 0.2272(3) 0.0403(13) Uani 1 1 d . . . . .
H83A H -0.292865 1.041825 0.244042 0.060 Uiso 1 1 calc GR . . . .
H83B H -0.226338 1.049213 0.185888 0.060 Uiso 1 1 calc GR . . . .
H83C H -0.197094 1.034328 0.260446 0.060 Uiso 1 1 calc GR . . . .
C84 C -0.5587(3) 0.8719(2) 0.0934(2) 0.0209(10) Uani 1 1 d . . . . .
C85 C -0.6208(3) 0.8220(2) 0.10491(19) 0.0226(10) Uani 1 1 d . . . . .
C86 C -0.7041(3) 0.8417(2) 0.0964(2) 0.0265(11) Uani 1 1 d . . . . .
H86 H -0.746605 0.809968 0.103065 0.032 Uiso 1 1 calc R . . . .
C87 C -0.7247(3) 0.9069(3) 0.0783(2) 0.0304(12) Uani 1 1 d . . . . .
H87 H -0.780698 0.919629 0.074866 0.036 Uiso 1 1 calc R . . . .
C88 C -0.6624(3) 0.9539(2) 0.0651(2) 0.0270(11) Uani 1 1 d . . . . .
H88 H -0.677375 0.997606 0.051633 0.032 Uiso 1 1 calc R . . . .
C89 C -0.5790(3) 0.9378(2) 0.07121(19) 0.0221(9) Uani 1 1 d . . . . .
C90 C -0.6008(3) 0.7494(2) 0.1232(2) 0.0257(10) Uani 1 1 d . . . . .
H90 H -0.540099 0.746333 0.130451 0.031 Uiso 1 1 calc R . . . .
C91 C -0.6235(3) 0.7006(2) 0.0651(2) 0.0353(12) Uani 1 1 d . . . . .
H91A H -0.682744 0.702663 0.056738 0.053 Uiso 1 1 calc GR . . . .
H91B H -0.608170 0.654994 0.077509 0.053 Uiso 1 1 calc GR . . . .
H91C H -0.593722 0.713620 0.024765 0.053 Uiso 1 1 calc GR . . . .
C92 C -0.6441(3) 0.7267(2) 0.1889(2) 0.0331(12) Uani 1 1 d . . . . .
H92A H -0.625693 0.754916 0.225852 0.050 Uiso 1 1 calc GR . . . .
H92B H -0.629849 0.680105 0.198313 0.050 Uiso 1 1 calc GR . . . .
H92C H -0.703733 0.730731 0.183847 0.050 Uiso 1 1 calc GR . . . .
C93 C -0.5117(3) 0.9877(3) 0.0480(2) 0.0281(11) Uani 1 1 d . . . . .
H93 H -0.458154 0.973941 0.068168 0.034 Uiso 1 1 calc R . . . .
C94 C -0.5034(4) 0.9840(3) -0.0300(2) 0.0450(15) Uani 1 1 d . . . . .
H94A H -0.488316 0.938608 -0.043187 0.067 Uiso 1 1 calc GR . . . .
H94B H -0.460779 1.015209 -0.044820 0.067 Uiso 1 1 calc GR . . . .
H94C H -0.555960 0.996051 -0.050605 0.067 Uiso 1 1 calc GR . . . .
C95 C -0.5290(3) 1.0617(2) 0.0679(2) 0.0355(11) Uani 1 1 d . . . . .
H95A H -0.578378 1.077480 0.044882 0.053 Uiso 1 1 calc GR . . . .
H95B H -0.482007 1.089493 0.055159 0.053 Uiso 1 1 calc GR . . . .
H95C H -0.537344 1.064566 0.116087 0.053 Uiso 1 1 calc GR . . . .
C96 C -0.6324(3) 0.8980(3) 0.2736(2) 0.0274(11) Uani 1 1 d . . . . .
H96A H -0.673134 0.894385 0.237207 0.033 Uiso 1 1 calc R . . . .
H96B H -0.625957 0.853127 0.293517 0.033 Uiso 1 1 calc R . . . .
C97 C -0.6668(3) 0.9462(3) 0.3277(2) 0.0308(11) Uani 1 1 d . . . . .
H97A H -0.633075 0.942941 0.367945 0.046 Uiso 1 1 calc GR . . . .
H97B H -0.723594 0.933941 0.338175 0.046 Uiso 1 1 calc GR . . . .
H97C H -0.665282 0.992082 0.310880 0.046 Uiso 1 1 calc GR . . . .
C98 C -0.4785(3) 1.0230(2) 0.2418(2) 0.0254(9) Uani 1 1 d . . . . .
H98A H -0.430082 1.027905 0.212347 0.030 Uiso 1 1 calc R . . . .
H98B H -0.521302 1.054299 0.225958 0.030 Uiso 1 1 calc R . . . .
C99 C -0.4535(3) 1.0424(2) 0.3143(2) 0.0366(12) Uani 1 1 d . . . . .
H99A H -0.500013 1.034728 0.344279 0.055 Uiso 1 1 calc GR . . . .
H99B H -0.437920 1.089559 0.315666 0.055 Uiso 1 1 calc GR . . . .
H99C H -0.406788 1.014946 0.328457 0.055 Uiso 1 1 calc GR . . . .
Zn4 Zn -0.07742(3) 0.59456(3) 0.98137(2) 0.02261(11) Uani 1 1 d . . . . .
N7 N 0.0857(2) 0.65712(17) 0.93452(16) 0.0143(7) Uani 1 1 d . . . . .
N8 N -0.0141(2) 0.64708(18) 0.84865(16) 0.0134(7) Uani 1 1 d . . . . .
C100 C 0.0080(2) 0.6412(2) 0.91407(19) 0.0143(8) Uani 1 1 d . . . . .
C101 C 0.1520(3) 0.6956(2) 0.8953(2) 0.0197(9) Uani 1 1 d . . . . .
H10A H 0.191302 0.715531 0.927227 0.024 Uiso 1 1 calc R . . . .
H10B H 0.182844 0.663651 0.867222 0.024 Uiso 1 1 calc R . . . .
C102 C 0.1180(3) 0.7507(2) 0.8510(2) 0.0234(10) Uani 1 1 d . . . . .
H10C H 0.162308 0.783147 0.841661 0.028 Uiso 1 1 calc R . . . .
H10D H 0.074044 0.774484 0.875494 0.028 Uiso 1 1 calc R . . . .
C103 C 0.0823(3) 0.7249(2) 0.7835(2) 0.0255(10) Uani 1 1 d . . . . .
H10E H 0.039851 0.756364 0.767480 0.031 Uiso 1 1 calc R . . . .
H10F H 0.126809 0.723382 0.749942 0.031 Uiso 1 1 calc R . . . .
C104 C 0.0439(3) 0.6544(2) 0.7907(2) 0.0186(9) Uani 1 1 d . . . . .
H10G H 0.013909 0.643538 0.749183 0.022 Uiso 1 1 calc R . . . .
H10H H 0.088823 0.621392 0.795606 0.022 Uiso 1 1 calc R . . . .
C105 C 0.1061(3) 0.6467(2) 1.0059(2) 0.0165(9) Uani 1 1 d . . . . .
C106 C 0.0747(3) 0.6934(2) 1.0539(2) 0.0209(9) Uani 1 1 d . . . . .
C107 C 0.1005(3) 0.6845(3) 1.1211(2) 0.0256(11) Uani 1 1 d . . . . .
H107 H 0.079682 0.713657 1.154343 0.031 Uiso 1 1 calc R . . . .
C108 C 0.1558(3) 0.6341(3) 1.1396(2) 0.0249(11) Uani 1 1 d . . . . .
H108 H 0.173923 0.630691 1.184386 0.030 Uiso 1 1 calc R . . . .
C109 C 0.1841(3) 0.5886(2) 1.0917(2) 0.0242(10) Uani 1 1 d . . . . .
H109 H 0.219514 0.553375 1.104970 0.029 Uiso 1 1 calc R . . . .
C110 C 0.1607(2) 0.5943(2) 1.02355(19) 0.0182(8) Uani 1 1 d . . . . .
C111 C 0.0202(3) 0.7533(2) 1.0351(2) 0.0269(10) Uani 1 1 d . . . . .
H111 H -0.008234 0.741909 0.992483 0.032 Uiso 1 1 calc R . . . .
C112 C 0.0733(4) 0.8163(2) 1.0220(3) 0.0391(13) Uani 1 1 d . . . . .
H11A H 0.096909 0.832000 1.063992 0.059 Uiso 1 1 calc GR . . . .
H11B H 0.038905 0.851380 1.002671 0.059 Uiso 1 1 calc GR . . . .
H11C H 0.117686 0.805100 0.990944 0.059 Uiso 1 1 calc GR . . . .
C113 C -0.0480(4) 0.7696(3) 1.0877(3) 0.0460(15) Uani 1 1 d . . . . .
H11D H -0.079691 0.729204 1.097310 0.069 Uiso 1 1 calc GR . . . .
H11E H -0.084689 0.804052 1.069964 0.069 Uiso 1 1 calc GR . . . .
H11F H -0.022233 0.785810 1.128712 0.069 Uiso 1 1 calc GR . . . .
C114 C 0.1958(3) 0.5442(2) 0.9725(2) 0.0233(10) Uani 1 1 d . . . . .
H114 H 0.163981 0.549379 0.930166 0.028 Uiso 1 1 calc R . . . .
C115 C 0.1881(3) 0.4697(2) 0.9954(3) 0.0314(11) Uani 1 1 d . . . . .
H11G H 0.222078 0.462557 1.035027 0.047 Uiso 1 1 calc GR . . . .
H11H H 0.206818 0.440249 0.959582 0.047 Uiso 1 1 calc GR . . . .
H11I H 0.130605 0.459772 1.005952 0.047 Uiso 1 1 calc GR . . . .
C116 C 0.2879(3) 0.5604(3) 0.9571(2) 0.0295(11) Uani 1 1 d . . . . .
H11J H 0.292670 0.606806 0.942212 0.044 Uiso 1 1 calc GR . . . .
H11K H 0.307892 0.530583 0.922080 0.044 Uiso 1 1 calc GR . . . .
H11L H 0.320784 0.554058 0.997462 0.044 Uiso 1 1 calc GR . . . .
C117 C -0.1017(3) 0.6319(2) 0.8331(2) 0.0174(9) Uani 1 1 d . . . . .
C118 C -0.1239(3) 0.5660(2) 0.8149(2) 0.0192(9) Uani 1 1 d . . . . .
C119 C -0.2095(3) 0.5517(2) 0.8053(2) 0.0237(10) Uani 1 1 d . . . . .
H119 H -0.226364 0.507813 0.793990 0.028 Uiso 1 1 calc R . . . .
C120 C -0.2682(2) 0.6021(3) 0.81266(19) 0.0243(10) Uani 1 1 d . . . . .
H120 H -0.324745 0.591726 0.807282 0.029 Uiso 1 1 calc R . . . .
C121 C -0.2447(3) 0.6685(3) 0.8280(2) 0.0252(11) Uani 1 1 d . . . . .
H121 H -0.285478 0.702104 0.831872 0.030 Uiso 1 1 calc R . . . .
C122 C -0.1602(3) 0.6851(2) 0.8377(2) 0.0204(10) Uani 1 1 d . . . . .
C123 C -0.0594(3) 0.5111(2) 0.7989(2) 0.0210(9) Uani 1 1 d . . . . .
H123 H -0.005103 0.526511 0.816368 0.025 Uiso 1 1 calc R . . . .
C124 C -0.0793(3) 0.4423(2) 0.8318(2) 0.0278(10) Uani 1 1 d . . . . .
H12A H -0.082536 0.447754 0.880161 0.042 Uiso 1 1 calc GR . . . .
H12B H -0.035821 0.410357 0.820865 0.042 Uiso 1 1 calc GR . . . .
H12C H -0.132004 0.425808 0.814919 0.042 Uiso 1 1 calc GR . . . .
C125 C -0.0510(3) 0.5020(2) 0.7219(2) 0.0288(10) Uani 1 1 d . . . . .
H12D H -0.104416 0.489714 0.703055 0.043 Uiso 1 1 calc GR . . . .
H12E H -0.011008 0.466672 0.712521 0.043 Uiso 1 1 calc GR . . . .
H12F H -0.032210 0.543872 0.701868 0.043 Uiso 1 1 calc GR . . . .
C126 C -0.1360(3) 0.7591(2) 0.8512(2) 0.0258(10) Uani 1 1 d . . . . .
H126 H -0.076642 0.759837 0.864246 0.031 Uiso 1 1 calc R . . . .
C127 C -0.1451(3) 0.8008(2) 0.7868(3) 0.0344(11) Uani 1 1 d . . . . .
H12G H -0.114381 0.779406 0.750688 0.052 Uiso 1 1 calc GR . . . .
H12H H -0.123476 0.845787 0.794276 0.052 Uiso 1 1 calc GR . . . .
H12I H -0.203314 0.803604 0.774552 0.052 Uiso 1 1 calc GR . . . .
C128 C -0.1859(4) 0.7919(3) 0.9086(3) 0.0415(14) Uani 1 1 d . . . . .
H12J H -0.243735 0.795443 0.895507 0.062 Uiso 1 1 calc GR . . . .
H12K H -0.163973 0.836443 0.917754 0.062 Uiso 1 1 calc GR . . . .
H12L H -0.181463 0.764301 0.948726 0.062 Uiso 1 1 calc GR . . . .
C129 C -0.0490(3) 0.4974(2) 1.0051(2) 0.0200(9) Uani 1 1 d . . . . .
H12M H -0.097211 0.468729 0.995888 0.024 Uiso 1 1 calc R . . . .
H12N H -0.003257 0.482066 0.976457 0.024 Uiso 1 1 calc R . . . .
C130 C -0.0237(3) 0.4893(2) 1.0799(2) 0.0312(10) Uani 1 1 d . . . . .
H13D H 0.026799 0.514636 1.088364 0.047 Uiso 1 1 calc GR . . . .
H13E H -0.014157 0.442091 1.089688 0.047 Uiso 1 1 calc GR . . . .
H13F H -0.067775 0.506286 1.108468 0.047 Uiso 1 1 calc GR . . . .
C131 C -0.1856(4) 0.6330(3) 1.0164(4) 0.064(2) Uani 1 1 d . U . . .
H13G H -0.173830 0.676121 1.038521 0.076 Uiso 1 1 calc R . . . .
H13H H -0.221956 0.642338 0.978031 0.076 Uiso 1 1 calc R . . . .
C132 C -0.2302(4) 0.5902(4) 1.0635(4) 0.096(3) Uani 1 1 d . U . . .
H13I H -0.225913 0.543633 1.049236 0.144 Uiso 1 1 calc GR . . . .
H13J H -0.288172 0.603443 1.064636 0.144 Uiso 1 1 calc GR . . . .
H13K H -0.206332 0.595109 1.107985 0.144 Uiso 1 1 calc GR . . . .

loop_
_atom_site_aniso_label
_atom_site_aniso_U_11
_atom_site_aniso_U_22
_atom_site_aniso_U_33
_atom_site_aniso_U_23
_atom_site_aniso_U_13
_atom_site_aniso_U_12
Zn1 0.0182(2) 0.0205(3) 0.0198(2) 0.0026(2) -0.00268(19) 0.0016(2)
N1 0.0130(18) 0.0160(18) 0.0180(16) 0.0001(14) -0.0012(14) 0.0009(14)
C1 0.017(2) 0.0077(19) 0.0165(18) -0.0003(14) -0.0040(16) -0.0020(16)
N2 0.0141(18) 0.0179(18) 0.0137(16) -0.0006(13) -0.0026(13) -0.0015(14)
C2 0.012(2) 0.028(2) 0.025(2) 0.0032(18) -0.0001(17) 0.0058(18)
C3 0.022(2) 0.024(3) 0.031(2) 0.0055(19) 0.0007(19) 0.0061(19)
C4 0.017(2) 0.038(3) 0.026(2) 0.011(2) -0.0085(18) -0.001(2)
C5 0.017(2) 0.036(3) 0.0149(19) -0.0005(18) -0.0024(16) -0.0001(19)
C6 0.0120(19) 0.019(2) 0.0137(18) -0.0008(16) 0.0043(16) 0.0046(15)
C7 0.018(2) 0.017(2) 0.023(2) 0.0015(17) 0.0040(17) 0.0050(16)
C8 0.020(2) 0.024(2) 0.028(2) 0.004(2) 0.0070(16) -0.001(2)
C9 0.040(3) 0.032(3) 0.020(2) 0.008(2) 0.012(2) 0.008(2)
C10 0.029(3) 0.031(3) 0.016(2) -0.0033(19) -0.0020(18) 0.005(2)
C11 0.016(2) 0.020(2) 0.022(2) -0.0041(17) -0.0007(17) 0.0037(18)
C12 0.027(2) 0.030(3) 0.023(2) -0.0037(19) 0.0026(18) -0.0120(19)
C13 0.040(3) 0.035(3) 0.042(3) -0.010(2) 0.006(2) -0.016(2)
C14 0.025(2) 0.053(4) 0.046(3) 0.000(3) -0.007(2) -0.012(3)
C15 0.026(2) 0.024(2) 0.024(2) -0.0087(18) 0.0041(19) -0.004(2)
C16 0.033(3) 0.056(4) 0.036(3) -0.012(2) -0.007(2) -0.008(3)
C17 0.039(3) 0.026(3) 0.047(3) -0.014(2) 0.006(2) -0.006(2)
C18 0.016(2) 0.021(2) 0.0108(18) 0.0034(16) -0.0002(15) 0.0005(17)
C19 0.019(2) 0.023(2) 0.0141(17) -0.0015(17) 0.0006(14) -0.001(2)
C20 0.027(2) 0.027(3) 0.021(2) -0.0062(18) 0.0027(16) 0.009(2)
C21 0.011(2) 0.044(3) 0.024(2) -0.002(2) 0.0027(17) 0.003(2)
C22 0.018(2) 0.035(3) 0.021(2) -0.0014(19) 0.0022(18) -0.011(2)
C23 0.019(2) 0.028(3) 0.0122(19) 0.0031(17) -0.0023(16) -0.0018(18)
C24 0.018(2) 0.024(2) 0.024(2) -0.0008(17) 0.0002(18) -0.0014(18)
C25 0.034(3) 0.026(3) 0.041(3) -0.001(2) 0.006(2) 0.001(2)
C26 0.033(3) 0.035(3) 0.030(2) -0.006(2) 0.004(2) -0.011(2)
C27 0.021(2) 0.023(2) 0.023(2) 0.0004(17) -0.0040(17) -0.0054(19)
C28 0.035(3) 0.029(3) 0.026(2) -0.0023(19) -0.004(2) -0.007(2)
C29 0.043(3) 0.028(3) 0.036(3) 0.006(2) -0.004(2) -0.008(2)
C30 0.028(2) 0.026(2) 0.031(2) 0.0047(19) 0.002(2) 0.0010(19)
C31 0.045(3) 0.022(2) 0.035(2) 0.0074(19) 0.005(2) 0.004(2)
C32 0.027(3) 0.033(3) 0.031(3) 0.001(2) -0.003(2) -0.002(2)
C33 0.021(2) 0.044(3) 0.040(3) 0.013(2) -0.014(2) -0.007(2)
Zn2 0.0248(3) 0.0173(3) 0.0222(2) 0.0003(2) -0.00932(19) 0.0018(3)
N3 0.0160(18) 0.0117(19) 0.0120(16) 0.0023(13) 0.0003(14) 0.0002(13)
N4 0.0137(17) 0.0151(18) 0.0132(16) 0.0005(13) -0.0021(14) -0.0003(15)
C34 0.015(2) 0.0065(19) 0.0168(18) -0.0013(14) -0.0005(16) -0.0008(16)
C35 0.014(2) 0.025(2) 0.018(2) 0.0028(18) -0.0003(16) 0.0036(18)
C36 0.024(2) 0.019(2) 0.027(2) 0.0072(19) -0.0037(19) 0.0097(19)
C37 0.017(2) 0.030(3) 0.023(2) 0.0123(18) -0.0032(18) 0.0026(19)
C38 0.016(2) 0.027(3) 0.014(2) 0.0012(16) -0.0003(16) 0.0007(17)
C39 0.016(2) 0.021(2) 0.0126(19) 0.0004(17) 0.0000(16) 0.0084(17)
C40 0.020(2) 0.020(2) 0.019(2) 0.0019(17) 0.0010(17) 0.0095(18)
C41 0.038(3) 0.029(3) 0.017(2) -0.0059(19) -0.002(2) 0.017(2)
C42 0.031(3) 0.035(3) 0.017(2) 0.0108(19) 0.0090(19) 0.014(2)
C43 0.020(2) 0.027(3) 0.031(2) 0.012(2) 0.0054(18) 0.007(2)
C44 0.0156(18) 0.023(2) 0.0218(19) 0.007(2) 0.0038(16) 0.008(2)
C45 0.027(2) 0.023(2) 0.026(2) -0.0097(18) -0.0003(19) 0.001(2)
C46 0.028(3) 0.037(3) 0.037(3) -0.015(2) -0.007(2) 0.004(2)
C47 0.040(3) 0.018(2) 0.045(3) -0.006(2) -0.007(2) 0.001(2)
C48 0.023(2) 0.023(2) 0.023(2) 0.0000(18) 0.0012(18) -0.0080(19)
C49 0.023(2) 0.046(3) 0.036(3) 0.004(2) -0.002(2) -0.011(2)
C50 0.042(3) 0.024(3) 0.047(3) 0.003(2) 0.006(2) -0.011(2)
C51 0.011(2) 0.022(2) 0.0103(19) 0.0043(16) 0.0023(15) -0.0013(17)
C52 0.022(2) 0.021(2) 0.0141(19) 0.0074(16) 0.0023(16) 0.0046(17)
C53 0.026(2) 0.027(2) 0.021(2) 0.0043(17) 0.0055(18) 0.010(2)
C54 0.014(2) 0.047(3) 0.023(2) 0.006(2) 0.0022(17) 0.005(2)
C55 0.023(2) 0.031(3) 0.020(2) 0.0065(19) -0.0029(18) -0.006(2)
C56 0.015(2) 0.027(2) 0.018(2) 0.0018(18) 0.0008(17) -0.0014(18)
C57 0.024(2) 0.022(2) 0.024(2) 0.0031(17) 0.0050(18) 0.0036(19)
C58 0.052(3) 0.020(3) 0.045(3) 0.010(2) 0.002(2) 0.007(2)
C59 0.037(3) 0.022(2) 0.032(2) -0.0034(19) 0.000(2) -0.007(2)
C60 0.025(2) 0.021(3) 0.033(3) 0.0009(19) 0.001(2) -0.0063(19)
C61 0.040(3) 0.026(3) 0.037(3) 0.005(2) -0.002(2) -0.004(2)
C62 0.050(3) 0.026(3) 0.037(3) -0.001(2) -0.010(2) -0.002(2)
C63 0.043(3) 0.023(2) 0.047(3) 0.000(2) -0.015(3) 0.000(2)
C64 0.061(4) 0.039(3) 0.044(3) 0.010(2) -0.007(3) -0.002(3)
C65 0.024(2) 0.022(3) 0.041(3) -0.002(2) -0.013(2) 0.0020(19)
C66 0.024(2) 0.033(3) 0.035(2) 0.001(2) -0.0030(19) 0.002(2)
Zn3 0.0207(2) 0.0223(3) 0.0189(2) -0.0036(2) 0.00505(18) -0.0014(2)
N5 0.021(2) 0.0156(19) 0.0177(17) -0.0041(14) 0.0041(15) -0.0024(15)
N6 0.022(2) 0.028(2) 0.0142(16) -0.0049(14) 0.0024(15) -0.0047(17)
C67 0.013(2) 0.012(2) 0.022(2) 0.0019(16) 0.0034(16) -0.0064(16)
C68 0.044(3) 0.070(4) 0.022(2) -0.011(2) 0.007(2) 0.018(3)
C69 0.035(4) 0.055(5) 0.041(4) -0.030(3) 0.008(3) -0.003(3)
C69A 0.028(6) 0.036(11) 0.020(8) -0.002(7) 0.009(6) 0.008(7)
C70 0.035(4) 0.025(4) 0.057(4) -0.015(3) 0.011(3) 0.005(3)
C70A 0.025(9) 0.034(11) 0.028(7) -0.016(7) 0.002(6) 0.016(8)
C71 0.034(3) 0.045(3) 0.040(3) -0.007(2) -0.001(2) 0.023(2)
C72 0.016(2) 0.022(2) 0.022(2) 0.0033(18) -0.0024(18) 0.0055(17)
C73 0.020(2) 0.027(3) 0.027(2) 0.0055(19) 0.0005(19) 0.002(2)
C74 0.027(3) 0.046(3) 0.030(3) 0.018(2) 0.003(2) 0.000(2)
C75 0.042(3) 0.044(3) 0.021(2) 0.001(2) -0.004(2) 0.008(3)
C76 0.032(2) 0.032(3) 0.030(2) -0.004(2) -0.0062(19) 0.000(2)
C77 0.016(2) 0.029(3) 0.025(2) 0.009(2) 0.0014(16) 0.0028(18)
C78 0.028(3) 0.040(3) 0.044(3) 0.018(2) -0.008(2) -0.010(2)
C79 0.076(5) 0.032(4) 0.083(5) 0.020(3) -0.033(4) -0.014(3)
C80 0.041(4) 0.090(5) 0.060(4) 0.043(4) -0.009(3) -0.027(4)
C81 0.020(2) 0.044(3) 0.028(2) 0.005(2) -0.0025(19) -0.011(2)
C82 0.029(3) 0.060(4) 0.044(3) -0.001(3) 0.002(2) -0.015(3)
C83 0.044(3) 0.040(3) 0.036(3) 0.007(2) -0.004(2) -0.016(2)
C84 0.019(2) 0.028(3) 0.015(2) -0.0047(17) 0.0010(17) -0.0052(19)
C85 0.026(2) 0.032(3) 0.0098(18) -0.0020(17) -0.0035(17) -0.006(2)
C86 0.021(2) 0.037(3) 0.021(2) -0.003(2) -0.0014(18) -0.009(2)
C87 0.021(2) 0.049(3) 0.021(2) 0.001(2) -0.0029(17) 0.002(2)
C88 0.032(3) 0.026(3) 0.024(2) 0.0024(18) -0.0010(19) 0.000(2)
C89 0.025(2) 0.028(2) 0.0134(18) -0.0013(16) -0.0021(16) -0.0059(19)
C90 0.018(2) 0.033(3) 0.026(2) -0.0020(19) -0.0018(18) -0.005(2)
C91 0.045(3) 0.031(3) 0.031(2) -0.006(2) 0.005(2) -0.006(2)
C92 0.044(3) 0.028(3) 0.028(2) 0.004(2) -0.001(2) -0.004(2)
C93 0.028(3) 0.029(3) 0.028(2) 0.0008(19) 0.001(2) -0.006(2)
C94 0.048(4) 0.055(4) 0.032(3) -0.002(2) 0.012(3) -0.023(3)
C95 0.045(3) 0.029(3) 0.033(2) 0.002(2) 0.003(2) -0.007(2)
C96 0.026(2) 0.034(3) 0.023(2) -0.0084(19) 0.0051(19) -0.005(2)
C97 0.025(3) 0.040(3) 0.027(2) -0.005(2) 0.0021(19) -0.002(2)
C98 0.030(2) 0.021(2) 0.025(2) -0.0008(17) 0.0027(19) -0.0038(18)
C99 0.046(3) 0.034(3) 0.030(3) -0.009(2) 0.003(2) -0.006(2)
Zn4 0.0254(3) 0.0168(3) 0.0257(2) 0.0041(2) 0.0096(2) 0.0002(3)
N7 0.0133(18) 0.016(2) 0.0133(16) 0.0023(13) -0.0002(14) 0.0006(14)
N8 0.0123(17) 0.0134(17) 0.0146(16) 0.0019(13) -0.0012(13) -0.0021(14)
C100 0.016(2) 0.008(2) 0.0195(19) 0.0007(15) -0.0001(16) 0.0048(16)
C101 0.018(2) 0.026(3) 0.015(2) -0.0016(18) -0.0018(17) -0.0078(19)
C102 0.023(2) 0.020(2) 0.027(2) 0.0070(19) -0.0027(19) -0.010(2)
C103 0.022(2) 0.033(3) 0.021(2) 0.0074(18) -0.0003(18) -0.005(2)
C104 0.017(2) 0.025(2) 0.0137(19) -0.0018(16) -0.0010(16) -0.0036(17)
C105 0.018(2) 0.016(2) 0.015(2) 0.0060(17) -0.0059(16) -0.0057(17)
C106 0.023(2) 0.018(2) 0.022(2) -0.0030(17) 0.0010(18) -0.0054(19)
C107 0.034(3) 0.027(3) 0.016(2) -0.0018(19) 0.0030(19) -0.008(2)
C108 0.027(3) 0.034(3) 0.014(2) 0.0033(19) -0.0048(18) -0.009(2)
C109 0.023(2) 0.023(2) 0.027(2) 0.014(2) -0.0044(17) 0.000(2)
C110 0.0162(19) 0.018(2) 0.0204(19) -0.001(2) -0.0022(16) -0.003(2)
C111 0.035(3) 0.025(2) 0.021(2) -0.0080(18) -0.003(2) 0.003(2)
C112 0.059(4) 0.018(3) 0.040(3) -0.004(2) -0.008(3) 0.008(2)
C113 0.045(3) 0.054(4) 0.039(3) -0.017(3) -0.001(3) 0.013(3)
C114 0.020(2) 0.023(2) 0.026(2) 0.0034(19) -0.0056(18) 0.0005(18)
C115 0.033(3) 0.022(2) 0.040(3) 0.000(2) -0.004(2) 0.006(2)
C116 0.026(3) 0.028(3) 0.035(3) 0.001(2) 0.0026(19) 0.007(2)
C117 0.014(2) 0.022(2) 0.016(2) 0.0031(17) 0.0033(16) 0.0017(17)
C118 0.019(2) 0.022(2) 0.017(2) 0.0056(17) -0.0040(17) -0.0058(18)
C119 0.025(2) 0.023(2) 0.023(2) 0.0029(18) -0.0062(18) -0.0060(19)
C120 0.0117(19) 0.036(3) 0.025(2) 0.007(2) -0.0016(16) -0.006(2)
C121 0.012(2) 0.037(3) 0.026(2) 0.0024(19) -0.0016(18) 0.011(2)
C122 0.023(2) 0.018(2) 0.021(2) 0.0046(17) -0.0024(17) -0.0002(18)
C123 0.018(2) 0.014(2) 0.031(2) 0.0031(17) -0.0024(18) -0.0017(17)
C124 0.032(3) 0.023(2) 0.029(2) 0.0046(17) -0.0055(19) -0.0034(19)
C125 0.032(3) 0.025(2) 0.030(2) 0.0019(19) -0.002(2) 0.004(2)
C126 0.020(2) 0.023(3) 0.034(3) -0.004(2) -0.0006(19) 0.0052(19)
C127 0.037(3) 0.023(3) 0.043(3) 0.002(2) 0.006(2) 0.000(2)
C128 0.061(4) 0.028(3) 0.035(3) -0.003(2) 0.000(3) 0.015(3)
C129 0.024(2) 0.014(2) 0.022(2) 0.0042(16) -0.0015(17) -0.0018(17)
C130 0.027(2) 0.035(3) 0.031(2) 0.008(2) -0.003(2) -0.011(2)
C131 0.059(4) 0.036(3) 0.096(5) 0.015(3) 0.050(4) 0.023(3)
C132 0.062(4) 0.068(5) 0.159(7) 0.038(5) 0.066(4) 0.017(4)

_geom_special_details            
;
 All esds (except the esd in the dihedral angle between two l.s. planes)
 are estimated using the full covariance matrix.  The cell esds are taken
 into account individually in the estimation of esds in distances, angles
 and torsion angles; correlations between esds in cell parameters are only
 used when they are defined by crystal symmetry.  An approximate (isotropic)
 treatment of cell esds is used for estimating esds involving l.s. planes.
;
loop_
_geom_bond_atom_site_label_1
_geom_bond_atom_site_label_2
_geom_bond_distance
_geom_bond_site_symmetry_2
_geom_bond_publ_flag
Zn1 C1 2.156(4) . ?
Zn1 C30 2.012(4) . ?
Zn1 C32 2.018(5) . ?
N1 C1 1.333(5) . ?
N1 C2 1.493(5) . ?
N1 C6 1.457(5) . ?
C1 N2 1.339(5) . ?
N2 C5 1.500(5) . ?
N2 C18 1.444(5) . ?
C2 H2A 0.9700 . ?
C2 H2B 0.9700 . ?
C2 C3 1.525(6) . ?
C3 H3A 0.9700 . ?
C3 H3B 0.9700 . ?
C3 C4 1.524(6) . ?
C4 H4A 0.9700 . ?
C4 H4B 0.9700 . ?
C4 C5 1.516(6) . ?
C5 H5A 0.9700 . ?
C5 H5B 0.9700 . ?
C6 C7 1.391(6) . ?
C6 C11 1.409(6) . ?
C7 C8 1.382(6) . ?
C7 C12 1.535(6) . ?
C8 H8 0.9300 . ?
C8 C9 1.384(6) . ?
C9 H9 0.9300 . ?
C9 C10 1.363(7) . ?
C10 H10 0.9300 . ?
C10 C11 1.392(6) . ?
C11 C15 1.515(6) . ?
C12 H12 0.9800 . ?
C12 C13 1.508(7) . ?
C12 C14 1.532(7) . ?
C13 H13A 0.9600 . ?
C13 H13B 0.9600 . ?
C13 H13C 0.9600 . ?
C14 H14A 0.9600 . ?
C14 H14B 0.9600 . ?
C14 H14C 0.9600 . ?
C15 H15 0.9800 . ?
C15 C16 1.553(6) . ?
C15 C17 1.526(6) . ?
C16 H16A 0.9600 . ?
C16 H16B 0.9600 . ?
C16 H16C 0.9600 . ?
C17 H17A 0.9600 . ?
C17 H17B 0.9600 . ?
C17 H17C 0.9600 . ?
C18 C19 1.406(6) . ?
C18 C23 1.401(6) . ?
C19 C20 1.375(6) . ?
C19 C24 1.519(6) . ?
C20 H20 0.9300 . ?
C20 C21 1.381(6) . ?
C21 H21 0.9300 . ?
C21 C22 1.375(7) . ?
C22 H22 0.9300 . ?
C22 C23 1.385(6) . ?
C23 C27 1.522(6) . ?
C24 H24 0.9800 . ?
C24 C25 1.514(6) . ?
C24 C26 1.540(6) . ?
C25 H25A 0.9600 . ?
C25 H25B 0.9600 . ?
C25 H25C 0.9600 . ?
C26 H26A 0.9600 . ?
C26 H26B 0.9600 . ?
C26 H26C 0.9600 . ?
C27 H27 0.9800 . ?
C27 C28 1.534(6) . ?
C27 C29 1.543(6) . ?
C28 H28A 0.9600 . ?
C28 H28B 0.9600 . ?
C28 H28C 0.9600 . ?
C29 H29A 0.9600 . ?
C29 H29B 0.9600 . ?
C29 H29C 0.9600 . ?
C30 H30A 0.9700 . ?
C30 H30B 0.9700 . ?
C30 C31 1.529(6) . ?
C31 H31A 0.9600 . ?
C31 H31B 0.9600 . ?
C31 H31C 0.9600 . ?
C32 H32A 0.9700 . ?
C32 H32B 0.9700 . ?
C32 C33 1.521(6) . ?
C33 H33A 0.9600 . ?
C33 H33B 0.9600 . ?
C33 H33C 0.9600 . ?
Zn2 C34 2.107(4) . ?
Zn2 C63 2.015(5) . ?
Zn2 C65 2.017(4) . ?
N3 C34 1.344(5) . ?
N3 C35 1.498(5) . ?
N3 C39 1.457(5) . ?
N4 C34 1.343(5) . ?
N4 C38 1.480(5) . ?
N4 C51 1.462(5) . ?
C35 H35A 0.9700 . ?
C35 H35B 0.9700 . ?
C35 C36 1.526(6) . ?
C36 H36A 0.9700 . ?
C36 H36B 0.9700 . ?
C36 C37 1.523(6) . ?
C37 H37A 0.9700 . ?
C37 H37B 0.9700 . ?
C37 C38 1.522(6) . ?
C38 H38A 0.9700 . ?
C38 H38B 0.9700 . ?
C39 C40 1.407(6) . ?
C39 C44 1.402(6) . ?
C40 C41 1.403(6) . ?
C40 C45 1.505(6) . ?
C41 H41 0.9300 . ?
C41 C42 1.378(7) . ?
C42 H42 0.9300 . ?
C42 C43 1.366(7) . ?
C43 H43 0.9300 . ?
C43 C44 1.388(5) . ?
C44 C48 1.519(6) . ?
C45 H45 0.9800 . ?
C45 C46 1.526(6) . ?
C45 C47 1.546(6) . ?
C46 H46A 0.9600 . ?
C46 H46B 0.9600 . ?
C46 H46C 0.9600 . ?
C47 H47A 0.9600 . ?
C47 H47B 0.9600 . ?
C47 H47C 0.9600 . ?
C48 H48 0.9800 . ?
C48 C49 1.523(6) . ?
C48 C50 1.535(6) . ?
C49 H49A 0.9600 . ?
C49 H49B 0.9600 . ?
C49 H49C 0.9600 . ?
C50 H50A 0.9600 . ?
C50 H50B 0.9600 . ?
C50 H50C 0.9600 . ?
C51 C52 1.396(6) . ?
C51 C56 1.392(6) . ?
C52 C53 1.399(6) . ?
C52 C57 1.509(6) . ?
C53 H53 0.9300 . ?
C53 C54 1.384(6) . ?
C54 H54 0.9300 . ?
C54 C55 1.383(6) . ?
C55 H55 0.9300 . ?
C55 C56 1.391(6) . ?
C56 C60 1.515(6) . ?
C57 H57 0.9800 . ?
C57 C58 1.534(6) . ?
C57 C59 1.538(6) . ?
C58 H58A 0.9600 . ?
C58 H58B 0.9600 . ?
C58 H58C 0.9600 . ?
C59 H59A 0.9600 . ?
C59 H59B 0.9600 . ?
C59 H59C 0.9600 . ?
C60 H60 0.9800 . ?
C60 C61 1.530(6) . ?
C60 C62 1.545(6) . ?
C61 H61A 0.9600 . ?
C61 H61B 0.9600 . ?
C61 H61C 0.9600 . ?
C62 H62A 0.9600 . ?
C62 H62B 0.9600 . ?
C62 H62C 0.9600 . ?
C63 H63A 0.9700 . ?
C63 H63B 0.9700 . ?
C63 C64 1.493(7) . ?
C64 H64A 0.9600 . ?
C64 H64B 0.9600 . ?
C64 H64C 0.9600 . ?
C65 H65A 0.9700 . ?
C65 H65B 0.9700 . ?
C65 C66 1.522(6) . ?
C66 H66A 0.9600 . ?
C66 H66B 0.9600 . ?
C66 H66C 0.9600 . ?
Zn3 C67 2.113(4) . ?
Zn3 C96 1.999(5) . ?
Zn3 C98 2.020(4) . ?
N5 C67 1.338(6) . ?
N5 C71 1.486(6) . ?
N5 C72 1.460(5) . ?
N6 C67 1.337(5) . ?
N6 C68 1.498(6) . ?
N6 C84 1.459(6) . ?
C68 H68A 0.9700 . ?
C68 H68B 0.9700 . ?
C68 H68C 0.9700 . ?
C68 H68D 0.9700 . ?
C68 C69 1.438(9) . ?
C68 C69A 1.200(18) . ?
C69 H69A 0.9700 . ?
C69 H69B 0.9700 . ?
C69 C70 1.524(10) . ?
C69A H69C 0.9700 . ?
C69A H69D 0.9700 . ?
C69A C70A 1.53(2) . ?
C70 H70A 0.9700 . ?
C70 H70B 0.9700 . ?
C70 C71 1.435(8) . ?
C70A H70C 0.9700 . ?
C70A H70D 0.9700 . ?
C70A C71 1.361(18) . ?
C71 H71A 0.9700 . ?
C71 H71B 0.9700 . ?
C71 H71C 0.9700 . ?
C71 H71D 0.9700 . ?
C72 C73 1.407(6) . ?
C72 C77 1.408(6) . ?
C73 C74 1.380(7) . ?
C73 C78 1.510(7) . ?
C74 H74 0.9300 . ?
C74 C75 1.374(7) . ?
C75 H75 0.9300 . ?
C75 C76 1.375(7) . ?
C76 H76 0.9300 . ?
C76 C77 1.389(6) . ?
C77 C81 1.513(6) . ?
C78 H78 0.9800 . ?
C78 C79 1.524(8) . ?
C78 C80 1.524(8) . ?
C79 H79A 0.9600 . ?
C79 H79B 0.9600 . ?
C79 H79C 0.9600 . ?
C80 H80A 0.9600 . ?
C80 H80B 0.9600 . ?
C80 H80C 0.9600 . ?
C81 H81 0.9800 . ?
C81 C82 1.541(7) . ?
C81 C83 1.535(7) . ?
C82 H82A 0.9600 . ?
C82 H82B 0.9600 . ?
C82 H82C 0.9600 . ?
C83 H83A 0.9600 . ?
C83 H83B 0.9600 . ?
C83 H83C 0.9600 . ?
C84 C85 1.411(6) . ?
C84 C89 1.404(6) . ?
C85 C86 1.394(6) . ?
C85 C90 1.504(6) . ?
C86 H86 0.9300 . ?
C86 C87 1.370(6) . ?
C87 H87 0.9300 . ?
C87 C88 1.379(6) . ?
C88 H88 0.9300 . ?
C88 C89 1.373(6) . ?
C89 C93 1.523(6) . ?
C90 H90 0.9800 . ?
C90 C91 1.535(6) . ?
C90 C92 1.534(6) . ?
C91 H91A 0.9600 . ?
C91 H91B 0.9600 . ?
C91 H91C 0.9600 . ?
C92 H92A 0.9600 . ?
C92 H92B 0.9600 . ?
C92 H92C 0.9600 . ?
C93 H93 0.9800 . ?
C93 C94 1.544(6) . ?
C93 C95 1.530(7) . ?
C94 H94A 0.9600 . ?
C94 H94B 0.9600 . ?
C94 H94C 0.9600 . ?
C95 H95A 0.9600 . ?
C95 H95B 0.9600 . ?
C95 H95C 0.9600 . ?
C96 H96A 0.9700 . ?
C96 H96B 0.9700 . ?
C96 C97 1.526(6) . ?
C97 H97A 0.9600 . ?
C97 H97B 0.9600 . ?
C97 H97C 0.9600 . ?
C98 H98A 0.9700 . ?
C98 H98B 0.9700 . ?
C98 C99 1.531(6) . ?
C99 H99A 0.9600 . ?
C99 H99B 0.9600 . ?
C99 H99C 0.9600 . ?
Zn4 C100 2.109(4) . ?
Zn4 C129 2.016(4) . ?
Zn4 C131 2.006(5) . ?
N7 C100 1.341(5) . ?
N7 C101 1.512(5) . ?
N7 C105 1.456(5) . ?
N8 C100 1.340(5) . ?
N8 C104 1.477(5) . ?
N8 C117 1.460(5) . ?
C101 H10A 0.9700 . ?
C101 H10B 0.9700 . ?
C101 C102 1.491(6) . ?
C102 H10C 0.9700 . ?
C102 H10D 0.9700 . ?
C102 C103 1.532(6) . ?
C103 H10E 0.9700 . ?
C103 H10F 0.9700 . ?
C103 C104 1.521(6) . ?
C104 H10G 0.9700 . ?
C104 H10H 0.9700 . ?
C105 C106 1.409(6) . ?
C105 C110 1.393(6) . ?
C106 C107 1.396(6) . ?
C106 C111 1.509(6) . ?
C107 H107 0.9300 . ?
C107 C108 1.376(7) . ?
C108 H108 0.9300 . ?
C108 C109 1.375(6) . ?
C109 H109 0.9300 . ?
C109 C110 1.398(5) . ?
C110 C114 1.513(6) . ?
C111 H111 0.9800 . ?
C111 C112 1.521(7) . ?
C111 C113 1.535(7) . ?
C112 H11A 0.9600 . ?
C112 H11B 0.9600 . ?
C112 H11C 0.9600 . ?
C113 H11D 0.9600 . ?
C113 H11E 0.9600 . ?
C113 H11F 0.9600 . ?
C114 H114 0.9800 . ?
C114 C115 1.537(6) . ?
C114 C116 1.533(6) . ?
C115 H11G 0.9600 . ?
C115 H11H 0.9600 . ?
C115 H11I 0.9600 . ?
C116 H11J 0.9600 . ?
C116 H11K 0.9600 . ?
C116 H11L 0.9600 . ?
C117 C118 1.389(6) . ?
C117 C122 1.405(6) . ?
C118 C119 1.406(6) . ?
C118 C123 1.522(6) . ?
C119 H119 0.9300 . ?
C119 C120 1.370(6) . ?
C120 H120 0.9300 . ?
C120 C121 1.390(7) . ?
C121 H121 0.9300 . ?
C121 C122 1.399(6) . ?
C122 C126 1.527(6) . ?
C123 H123 0.9800 . ?
C123 C124 1.532(6) . ?
C123 C125 1.532(6) . ?
C124 H12A 0.9600 . ?
C124 H12B 0.9600 . ?
C124 H12C 0.9600 . ?
C125 H12D 0.9600 . ?
C125 H12E 0.9600 . ?
C125 H12F 0.9600 . ?
C126 H126 0.9800 . ?
C126 C127 1.517(7) . ?
C126 C128 1.525(6) . ?
C127 H12G 0.9600 . ?
C127 H12H 0.9600 . ?
C127 H12I 0.9600 . ?
C128 H12J 0.9600 . ?
C128 H12K 0.9600 . ?
C128 H12L 0.9600 . ?
C129 H12M 0.9700 . ?
C129 H12N 0.9700 . ?
C129 C130 1.535(5) . ?
C130 H13D 0.9600 . ?
C130 H13E 0.9600 . ?
C130 H13F 0.9600 . ?
C131 H13G 0.9700 . ?
C131 H13H 0.9700 . ?
C131 C132 1.439(8) . ?
C132 H13I 0.9600 . ?
C132 H13J 0.9600 . ?
C132 H13K 0.9600 . ?

loop_
_geom_angle_atom_site_label_1
_geom_angle_atom_site_label_2
_geom_angle_atom_site_label_3
_geom_angle
_geom_angle_site_symmetry_1
_geom_angle_site_symmetry_3
_geom_angle_publ_flag
C30 Zn1 C1 110.28(16) . . ?
C30 Zn1 C32 128.28(19) . . ?
C32 Zn1 C1 121.36(18) . . ?
C1 N1 C2 129.1(3) . . ?
C1 N1 C6 116.7(3) . . ?
C6 N1 C2 113.2(3) . . ?
N1 C1 Zn1 121.0(3) . . ?
N1 C1 N2 119.7(3) . . ?
N2 C1 Zn1 118.8(3) . . ?
C1 N2 C5 125.3(3) . . ?
C1 N2 C18 117.4(3) . . ?
C18 N2 C5 116.7(3) . . ?
N1 C2 H2A 108.8 . . ?
N1 C2 H2B 108.8 . . ?
N1 C2 C3 113.9(3) . . ?
H2A C2 H2B 107.7 . . ?
C3 C2 H2A 108.8 . . ?
C3 C2 H2B 108.8 . . ?
C2 C3 H3A 109.0 . . ?
C2 C3 H3B 109.0 . . ?
H3A C3 H3B 107.8 . . ?
C4 C3 C2 112.8(4) . . ?
C4 C3 H3A 109.0 . . ?
C4 C3 H3B 109.0 . . ?
C3 C4 H4A 109.3 . . ?
C3 C4 H4B 109.3 . . ?
H4A C4 H4B 108.0 . . ?
C5 C4 C3 111.6(4) . . ?
C5 C4 H4A 109.3 . . ?
C5 C4 H4B 109.3 . . ?
N2 C5 C4 114.3(3) . . ?
N2 C5 H5A 108.7 . . ?
N2 C5 H5B 108.7 . . ?
C4 C5 H5A 108.7 . . ?
C4 C5 H5B 108.7 . . ?
H5A C5 H5B 107.6 . . ?
C7 C6 N1 119.0(3) . . ?
C7 C6 C11 121.5(4) . . ?
C11 C6 N1 119.4(4) . . ?
C6 C7 C12 123.0(4) . . ?
C8 C7 C6 118.5(4) . . ?
C8 C7 C12 118.5(4) . . ?
C7 C8 H8 119.5 . . ?
C7 C8 C9 121.0(4) . . ?
C9 C8 H8 119.5 . . ?
C8 C9 H9 120.1 . . ?
C10 C9 C8 119.9(4) . . ?
C10 C9 H9 120.1 . . ?
C9 C10 H10 119.1 . . ?
C9 C10 C11 121.8(4) . . ?
C11 C10 H10 119.1 . . ?
C6 C11 C15 122.4(4) . . ?
C10 C11 C6 117.3(4) . . ?
C10 C11 C15 120.2(4) . . ?
C7 C12 H12 108.0 . . ?
C13 C12 C7 112.6(4) . . ?
C13 C12 H12 108.0 . . ?
C13 C12 C14 109.9(4) . . ?
C14 C12 C7 110.2(4) . . ?
C14 C12 H12 108.0 . . ?
C12 C13 H13A 109.5 . . ?
C12 C13 H13B 109.5 . . ?
C12 C13 H13C 109.5 . . ?
H13A C13 H13B 109.5 . . ?
H13A C13 H13C 109.5 . . ?
H13B C13 H13C 109.5 . . ?
C12 C14 H14A 109.5 . . ?
C12 C14 H14B 109.5 . . ?
C12 C14 H14C 109.5 . . ?
H14A C14 H14B 109.5 . . ?
H14A C14 H14C 109.5 . . ?
H14B C14 H14C 109.5 . . ?
C11 C15 H15 107.7 . . ?
C11 C15 C16 113.1(4) . . ?
C11 C15 C17 110.1(4) . . ?
C16 C15 H15 107.7 . . ?
C17 C15 H15 107.7 . . ?
C17 C15 C16 110.2(4) . . ?
C15 C16 H16A 109.5 . . ?
C15 C16 H16B 109.5 . . ?
C15 C16 H16C 109.5 . . ?
H16A C16 H16B 109.5 . . ?
H16A C16 H16C 109.5 . . ?
H16B C16 H16C 109.5 . . ?
C15 C17 H17A 109.5 . . ?
C15 C17 H17B 109.5 . . ?
C15 C17 H17C 109.5 . . ?
H17A C17 H17B 109.5 . . ?
H17A C17 H17C 109.5 . . ?
H17B C17 H17C 109.5 . . ?
C19 C18 N2 119.5(4) . . ?
C23 C18 N2 118.9(4) . . ?
C23 C18 C19 121.6(4) . . ?
C18 C19 C24 122.7(4) . . ?
C20 C19 C18 117.3(4) . . ?
C20 C19 C24 119.8(4) . . ?
C19 C20 H20 119.1 . . ?
C19 C20 C21 121.8(4) . . ?
C21 C20 H20 119.1 . . ?
C20 C21 H21 119.9 . . ?
C22 C21 C20 120.2(4) . . ?
C22 C21 H21 119.9 . . ?
C21 C22 H22 119.7 . . ?
C21 C22 C23 120.6(4) . . ?
C23 C22 H22 119.7 . . ?
C18 C23 C27 122.2(4) . . ?
C22 C23 C18 118.3(4) . . ?
C22 C23 C27 119.4(4) . . ?
C19 C24 H24 108.3 . . ?
C19 C24 C26 108.5(4) . . ?
C25 C24 C19 113.6(4) . . ?
C25 C24 H24 108.3 . . ?
C25 C24 C26 109.7(4) . . ?
C26 C24 H24 108.3 . . ?
C24 C25 H25A 109.5 . . ?
C24 C25 H25B 109.5 . . ?
C24 C25 H25C 109.5 . . ?
H25A C25 H25B 109.5 . . ?
H25A C25 H25C 109.5 . . ?
H25B C25 H25C 109.5 . . ?
C24 C26 H26A 109.5 . . ?
C24 C26 H26B 109.5 . . ?
C24 C26 H26C 109.5 . . ?
H26A C26 H26B 109.5 . . ?
H26A C26 H26C 109.5 . . ?
H26B C26 H26C 109.5 . . ?
C23 C27 H27 107.9 . . ?
C23 C27 C28 112.6(4) . . ?
C23 C27 C29 110.5(4) . . ?
C28 C27 H27 107.9 . . ?
C28 C27 C29 110.1(4) . . ?
C29 C27 H27 107.9 . . ?
C27 C28 H28A 109.5 . . ?
C27 C28 H28B 109.5 . . ?
C27 C28 H28C 109.5 . . ?
H28A C28 H28B 109.5 . . ?
H28A C28 H28C 109.5 . . ?
H28B C28 H28C 109.5 . . ?
C27 C29 H29A 109.5 . . ?
C27 C29 H29B 109.5 . . ?
C27 C29 H29C 109.5 . . ?
H29A C29 H29B 109.5 . . ?
H29A C29 H29C 109.5 . . ?
H29B C29 H29C 109.5 . . ?
Zn1 C30 H30A 108.1 . . ?
Zn1 C30 H30B 108.1 . . ?
H30A C30 H30B 107.3 . . ?
C31 C30 Zn1 116.9(3) . . ?
C31 C30 H30A 108.1 . . ?
C31 C30 H30B 108.1 . . ?
C30 C31 H31A 109.5 . . ?
C30 C31 H31B 109.5 . . ?
C30 C31 H31C 109.5 . . ?
H31A C31 H31B 109.5 . . ?
H31A C31 H31C 109.5 . . ?
H31B C31 H31C 109.5 . . ?
Zn1 C32 H32A 108.5 . . ?
Zn1 C32 H32B 108.5 . . ?
H32A C32 H32B 107.5 . . ?
C33 C32 Zn1 114.9(3) . . ?
C33 C32 H32A 108.5 . . ?
C33 C32 H32B 108.5 . . ?
C32 C33 H33A 109.5 . . ?
C32 C33 H33B 109.5 . . ?
C32 C33 H33C 109.5 . . ?
H33A C33 H33B 109.5 . . ?
H33A C33 H33C 109.5 . . ?
H33B C33 H33C 109.5 . . ?
C63 Zn2 C34 114.13(17) . . ?
C63 Zn2 C65 119.66(19) . . ?
C65 Zn2 C34 126.18(18) . . ?
C34 N3 C35 129.6(3) . . ?
C34 N3 C39 116.3(3) . . ?
C39 N3 C35 113.4(3) . . ?
C34 N4 C38 126.1(4) . . ?
C34 N4 C51 116.1(3) . . ?
C51 N4 C38 116.6(3) . . ?
N3 C34 Zn2 118.3(3) . . ?
N4 C34 Zn2 122.1(3) . . ?
N4 C34 N3 119.2(4) . . ?
N3 C35 H35A 109.0 . . ?
N3 C35 H35B 109.0 . . ?
N3 C35 C36 112.8(3) . . ?
H35A C35 H35B 107.8 . . ?
C36 C35 H35A 109.0 . . ?
C36 C35 H35B 109.0 . . ?
C35 C36 H36A 108.9 . . ?
C35 C36 H36B 108.9 . . ?
H36A C36 H36B 107.7 . . ?
C37 C36 C35 113.4(4) . . ?
C37 C36 H36A 108.9 . . ?
C37 C36 H36B 108.9 . . ?
C36 C37 H37A 109.2 . . ?
C36 C37 H37B 109.2 . . ?
H37A C37 H37B 107.9 . . ?
C38 C37 C36 111.9(3) . . ?
C38 C37 H37A 109.2 . . ?
C38 C37 H37B 109.2 . . ?
N4 C38 C37 114.1(3) . . ?
N4 C38 H38A 108.7 . . ?
N4 C38 H38B 108.7 . . ?
C37 C38 H38A 108.7 . . ?
C37 C38 H38B 108.7 . . ?
H38A C38 H38B 107.6 . . ?
C40 C39 N3 118.6(4) . . ?
C44 C39 N3 119.0(4) . . ?
C44 C39 C40 122.4(4) . . ?
C39 C40 C45 123.2(4) . . ?
C41 C40 C39 117.0(4) . . ?
C41 C40 C45 119.6(4) . . ?
C40 C41 H41 119.6 . . ?
C42 C41 C40 120.8(5) . . ?
C42 C41 H41 119.6 . . ?
C41 C42 H42 119.6 . . ?
C43 C42 C41 120.9(4) . . ?
C43 C42 H42 119.6 . . ?
C42 C43 H43 119.3 . . ?
C42 C43 C44 121.4(5) . . ?
C44 C43 H43 119.3 . . ?
C39 C44 C48 122.1(3) . . ?
C43 C44 C39 117.5(4) . . ?
C43 C44 C48 120.4(4) . . ?
C40 C45 H45 108.2 . . ?
C40 C45 C46 114.9(4) . . ?
C40 C45 C47 109.0(4) . . ?
C46 C45 H45 108.2 . . ?
C46 C45 C47 108.2(4) . . ?
C47 C45 H45 108.2 . . ?
C45 C46 H46A 109.5 . . ?
C45 C46 H46B 109.5 . . ?
C45 C46 H46C 109.5 . . ?
H46A C46 H46B 109.5 . . ?
H46A C46 H46C 109.5 . . ?
H46B C46 H46C 109.5 . . ?
C45 C47 H47A 109.5 . . ?
C45 C47 H47B 109.5 . . ?
C45 C47 H47C 109.5 . . ?
H47A C47 H47B 109.5 . . ?
H47A C47 H47C 109.5 . . ?
H47B C47 H47C 109.5 . . ?
C44 C48 H48 108.0 . . ?
C44 C48 C49 110.8(4) . . ?
C44 C48 C50 112.8(4) . . ?
C49 C48 H48 108.0 . . ?
C49 C48 C50 109.2(4) . . ?
C50 C48 H48 108.0 . . ?
C48 C49 H49A 109.5 . . ?
C48 C49 H49B 109.5 . . ?
C48 C49 H49C 109.5 . . ?
H49A C49 H49B 109.5 . . ?
H49A C49 H49C 109.5 . . ?
H49B C49 H49C 109.5 . . ?
C48 C50 H50A 109.5 . . ?
C48 C50 H50B 109.5 . . ?
C48 C50 H50C 109.5 . . ?
H50A C50 H50B 109.5 . . ?
H50A C50 H50C 109.5 . . ?
H50B C50 H50C 109.5 . . ?
C52 C51 N4 118.6(4) . . ?
C56 C51 N4 118.4(4) . . ?
C56 C51 C52 123.0(4) . . ?
C51 C52 C53 116.8(4) . . ?
C51 C52 C57 123.5(4) . . ?
C53 C52 C57 119.6(4) . . ?
C52 C53 H53 119.1 . . ?
C54 C53 C52 121.7(4) . . ?
C54 C53 H53 119.1 . . ?
C53 C54 H54 120.3 . . ?
C55 C54 C53 119.5(4) . . ?
C55 C54 H54 120.3 . . ?
C54 C55 H55 119.4 . . ?
C54 C55 C56 121.3(4) . . ?
C56 C55 H55 119.4 . . ?
C51 C56 C60 123.1(4) . . ?
C55 C56 C51 117.7(4) . . ?
C55 C56 C60 119.2(4) . . ?
C52 C57 H57 107.9 . . ?
C52 C57 C58 112.8(4) . . ?
C52 C57 C59 110.3(3) . . ?
C58 C57 H57 107.9 . . ?
C58 C57 C59 109.8(4) . . ?
C59 C57 H57 107.9 . . ?
C57 C58 H58A 109.5 . . ?
C57 C58 H58B 109.5 . . ?
C57 C58 H58C 109.5 . . ?
H58A C58 H58B 109.5 . . ?
H58A C58 H58C 109.5 . . ?
H58B C58 H58C 109.5 . . ?
C57 C59 H59A 109.5 . . ?
C57 C59 H59B 109.5 . . ?
C57 C59 H59C 109.5 . . ?
H59A C59 H59B 109.5 . . ?
H59A C59 H59C 109.5 . . ?
H59B C59 H59C 109.5 . . ?
C56 C60 H60 107.6 . . ?
C56 C60 C61 111.0(4) . . ?
C56 C60 C62 112.8(4) . . ?
C61 C60 H60 107.6 . . ?
C61 C60 C62 110.0(4) . . ?
C62 C60 H60 107.6 . . ?
C60 C61 H61A 109.5 . . ?
C60 C61 H61B 109.5 . . ?
C60 C61 H61C 109.5 . . ?
H61A C61 H61B 109.5 . . ?
H61A C61 H61C 109.5 . . ?
H61B C61 H61C 109.5 . . ?
C60 C62 H62A 109.5 . . ?
C60 C62 H62B 109.5 . . ?
C60 C62 H62C 109.5 . . ?
H62A C62 H62B 109.5 . . ?
H62A C62 H62C 109.5 . . ?
H62B C62 H62C 109.5 . . ?
Zn2 C63 H63A 108.8 . . ?
Zn2 C63 H63B 108.8 . . ?
H63A C63 H63B 107.7 . . ?
C64 C63 Zn2 113.9(4) . . ?
C64 C63 H63A 108.8 . . ?
C64 C63 H63B 108.8 . . ?
C63 C64 H64A 109.5 . . ?
C63 C64 H64B 109.5 . . ?
C63 C64 H64C 109.5 . . ?
H64A C64 H64B 109.5 . . ?
H64A C64 H64C 109.5 . . ?
H64B C64 H64C 109.5 . . ?
Zn2 C65 H65A 109.6 . . ?
Zn2 C65 H65B 109.6 . . ?
H65A C65 H65B 108.1 . . ?
C66 C65 Zn2 110.3(3) . . ?
C66 C65 H65A 109.6 . . ?
C66 C65 H65B 109.6 . . ?
C65 C66 H66A 109.5 . . ?
C65 C66 H66B 109.5 . . ?
C65 C66 H66C 109.5 . . ?
H66A C66 H66B 109.5 . . ?
H66A C66 H66C 109.5 . . ?
H66B C66 H66C 109.5 . . ?
C96 Zn3 C67 124.25(17) . . ?
C96 Zn3 C98 122.70(18) . . ?
C98 Zn3 C67 112.75(16) . . ?
C67 N5 C71 128.3(4) . . ?
C67 N5 C72 116.4(3) . . ?
C72 N5 C71 114.4(3) . . ?
C67 N6 C68 127.6(4) . . ?
C67 N6 C84 116.1(4) . . ?
C84 N6 C68 116.2(4) . . ?
N5 C67 Zn3 122.2(3) . . ?
N6 C67 Zn3 117.3(3) . . ?
N6 C67 N5 119.9(4) . . ?
N6 C68 H68A 107.7 . . ?
N6 C68 H68B 107.7 . . ?
N6 C68 H68C 106.4 . . ?
N6 C68 H68D 106.4 . . ?
H68A C68 H68B 107.1 . . ?
H68C C68 H68D 106.5 . . ?
C69 C68 N6 118.5(5) . . ?
C69 C68 H68A 107.7 . . ?
C69 C68 H68B 107.7 . . ?
C69A C68 N6 123.7(10) . . ?
C69A C68 H68C 106.4 . . ?
C69A C68 H68D 106.4 . . ?
C68 C69 H69A 108.7 . . ?
C68 C69 H69B 108.7 . . ?
C68 C69 C70 114.0(5) . . ?
H69A C69 H69B 107.6 . . ?
C70 C69 H69A 108.7 . . ?
C70 C69 H69B 108.7 . . ?
C68 C69A H69C 107.5 . . ?
C68 C69A H69D 107.5 . . ?
C68 C69A C70A 119.4(15) . . ?
H69C C69A H69D 107.0 . . ?
C70A C69A H69C 107.5 . . ?
C70A C69A H69D 107.5 . . ?
C69 C70 H70A 108.6 . . ?
C69 C70 H70B 108.6 . . ?
H70A C70 H70B 107.6 . . ?
C71 C70 C69 114.7(6) . . ?
C71 C70 H70A 108.6 . . ?
C71 C70 H70B 108.6 . . ?
C69A C70A H70C 108.4 . . ?
C69A C70A H70D 108.4 . . ?
H70C C70A H70D 107.5 . . ?
C71 C70A C69A 115.4(13) . . ?
C71 C70A H70C 108.4 . . ?
C71 C70A H70D 108.4 . . ?
N5 C71 H71A 108.0 . . ?
N5 C71 H71B 108.0 . . ?
N5 C71 H71C 106.3 . . ?
N5 C71 H71D 106.3 . . ?
C70 C71 N5 117.4(5) . . ?
C70 C71 H71A 108.0 . . ?
C70 C71 H71B 108.0 . . ?
C70A C71 N5 124.2(8) . . ?
C70A C71 H71C 106.3 . . ?
C70A C71 H71D 106.3 . . ?
H71A C71 H71B 107.2 . . ?
H71C C71 H71D 106.4 . . ?
C73 C72 N5 119.6(4) . . ?
C73 C72 C77 122.0(4) . . ?
C77 C72 N5 118.3(4) . . ?
C72 C73 C78 122.8(4) . . ?
C74 C73 C72 117.1(4) . . ?
C74 C73 C78 120.0(4) . . ?
C73 C74 H74 118.9 . . ?
C75 C74 C73 122.1(4) . . ?
C75 C74 H74 118.9 . . ?
C74 C75 H75 120.0 . . ?
C74 C75 C76 119.9(5) . . ?
C76 C75 H75 120.0 . . ?
C75 C76 H76 119.3 . . ?
C75 C76 C77 121.3(5) . . ?
C77 C76 H76 119.3 . . ?
C72 C77 C81 122.7(4) . . ?
C76 C77 C72 117.5(4) . . ?
C76 C77 C81 119.8(4) . . ?
C73 C78 H78 108.2 . . ?
C73 C78 C79 109.1(4) . . ?
C73 C78 C80 112.5(5) . . ?
C79 C78 H78 108.2 . . ?
C80 C78 H78 108.2 . . ?
C80 C78 C79 110.6(5) . . ?
C78 C79 H79A 109.5 . . ?
C78 C79 H79B 109.5 . . ?
C78 C79 H79C 109.5 . . ?
H79A C79 H79B 109.5 . . ?
H79A C79 H79C 109.5 . . ?
H79B C79 H79C 109.5 . . ?
C78 C80 H80A 109.5 . . ?
C78 C80 H80B 109.5 . . ?
C78 C80 H80C 109.5 . . ?
H80A C80 H80B 109.5 . . ?
H80A C80 H80C 109.5 . . ?
H80B C80 H80C 109.5 . . ?
C77 C81 H81 108.4 . . ?
C77 C81 C82 110.4(4) . . ?
C77 C81 C83 112.0(4) . . ?
C82 C81 H81 108.4 . . ?
C83 C81 H81 108.4 . . ?
C83 C81 C82 109.2(4) . . ?
C81 C82 H82A 109.5 . . ?
C81 C82 H82B 109.5 . . ?
C81 C82 H82C 109.5 . . ?
H82A C82 H82B 109.5 . . ?
H82A C82 H82C 109.5 . . ?
H82B C82 H82C 109.5 . . ?
C81 C83 H83A 109.5 . . ?
C81 C83 H83B 109.5 . . ?
C81 C83 H83C 109.5 . . ?
H83A C83 H83B 109.5 . . ?
H83A C83 H83C 109.5 . . ?
H83B C83 H83C 109.5 . . ?
C85 C84 N6 117.7(4) . . ?
C89 C84 N6 120.2(4) . . ?
C89 C84 C85 122.0(4) . . ?
C84 C85 C90 123.2(4) . . ?
C86 C85 C84 117.1(4) . . ?
C86 C85 C90 119.7(4) . . ?
C85 C86 H86 119.3 . . ?
C87 C86 C85 121.3(4) . . ?
C87 C86 H86 119.3 . . ?
C86 C87 H87 119.9 . . ?
C86 C87 C88 120.1(4) . . ?
C88 C87 H87 119.9 . . ?
C87 C88 H88 119.1 . . ?
C89 C88 C87 121.8(4) . . ?
C89 C88 H88 119.1 . . ?
C84 C89 C93 121.7(4) . . ?
C88 C89 C84 117.5(4) . . ?
C88 C89 C93 120.5(4) . . ?
C85 C90 H90 107.6 . . ?
C85 C90 C91 111.3(4) . . ?
C85 C90 C92 112.5(4) . . ?
C91 C90 H90 107.6 . . ?
C92 C90 H90 107.6 . . ?
C92 C90 C91 109.9(4) . . ?
C90 C91 H91A 109.5 . . ?
C90 C91 H91B 109.5 . . ?
C90 C91 H91C 109.5 . . ?
H91A C91 H91B 109.5 . . ?
H91A C91 H91C 109.5 . . ?
H91B C91 H91C 109.5 . . ?
C90 C92 H92A 109.5 . . ?
C90 C92 H92B 109.5 . . ?
C90 C92 H92C 109.5 . . ?
H92A C92 H92B 109.5 . . ?
H92A C92 H92C 109.5 . . ?
H92B C92 H92C 109.5 . . ?
C89 C93 H93 108.4 . . ?
C89 C93 C94 109.2(4) . . ?
C89 C93 C95 114.1(4) . . ?
C94 C93 H93 108.4 . . ?
C95 C93 H93 108.4 . . ?
C95 C93 C94 108.3(4) . . ?
C93 C94 H94A 109.5 . . ?
C93 C94 H94B 109.5 . . ?
C93 C94 H94C 109.5 . . ?
H94A C94 H94B 109.5 . . ?
H94A C94 H94C 109.5 . . ?
H94B C94 H94C 109.5 . . ?
C93 C95 H95A 109.5 . . ?
C93 C95 H95B 109.5 . . ?
C93 C95 H95C 109.5 . . ?
H95A C95 H95B 109.5 . . ?
H95A C95 H95C 109.5 . . ?
H95B C95 H95C 109.5 . . ?
Zn3 C96 H96A 108.7 . . ?
Zn3 C96 H96B 108.7 . . ?
H96A C96 H96B 107.6 . . ?
C97 C96 Zn3 114.2(3) . . ?
C97 C96 H96A 108.7 . . ?
C97 C96 H96B 108.7 . . ?
C96 C97 H97A 109.5 . . ?
C96 C97 H97B 109.5 . . ?
C96 C97 H97C 109.5 . . ?
H97A C97 H97B 109.5 . . ?
H97A C97 H97C 109.5 . . ?
H97B C97 H97C 109.5 . . ?
Zn3 C98 H98A 109.0 . . ?
Zn3 C98 H98B 109.0 . . ?
H98A C98 H98B 107.8 . . ?
C99 C98 Zn3 113.0(3) . . ?
C99 C98 H98A 109.0 . . ?
C99 C98 H98B 109.0 . . ?
C98 C99 H99A 109.5 . . ?
C98 C99 H99B 109.5 . . ?
C98 C99 H99C 109.5 . . ?
H99A C99 H99B 109.5 . . ?
H99A C99 H99C 109.5 . . ?
H99B C99 H99C 109.5 . . ?
C129 Zn4 C100 114.29(16) . . ?
C131 Zn4 C100 127.4(2) . . ?
C131 Zn4 C129 118.0(2) . . ?
C100 N7 C101 127.6(3) . . ?
C100 N7 C105 117.6(3) . . ?
C105 N7 C101 114.1(3) . . ?
C100 N8 C104 125.9(3) . . ?
C100 N8 C117 115.7(3) . . ?
C117 N8 C104 117.2(3) . . ?
N7 C100 Zn4 120.7(3) . . ?
N8 C100 Zn4 118.2(3) . . ?
N8 C100 N7 120.7(4) . . ?
N7 C101 H10A 108.8 . . ?
N7 C101 H10B 108.8 . . ?
H10A C101 H10B 107.6 . . ?
C102 C101 N7 114.0(4) . . ?
C102 C101 H10A 108.8 . . ?
C102 C101 H10B 108.8 . . ?
C101 C102 H10C 108.8 . . ?
C101 C102 H10D 108.8 . . ?
C101 C102 C103 113.7(4) . . ?
H10C C102 H10D 107.7 . . ?
C103 C102 H10C 108.8 . . ?
C103 C102 H10D 108.8 . . ?
C102 C103 H10E 109.3 . . ?
C102 C103 H10F 109.3 . . ?
H10E C103 H10F 107.9 . . ?
C104 C103 C102 111.7(3) . . ?
C104 C103 H10E 109.3 . . ?
C104 C103 H10F 109.3 . . ?
N8 C104 C103 114.3(3) . . ?
N8 C104 H10G 108.7 . . ?
N8 C104 H10H 108.7 . . ?
C103 C104 H10G 108.7 . . ?
C103 C104 H10H 108.7 . . ?
H10G C104 H10H 107.6 . . ?
C106 C105 N7 118.5(4) . . ?
C110 C105 N7 118.9(4) . . ?
C110 C105 C106 122.4(4) . . ?
C105 C106 C111 123.2(4) . . ?
C107 C106 C105 116.8(4) . . ?
C107 C106 C111 119.9(4) . . ?
C106 C107 H107 119.0 . . ?
C108 C107 C106 121.9(4) . . ?
C108 C107 H107 119.0 . . ?
C107 C108 H108 120.1 . . ?
C109 C108 C107 119.8(4) . . ?
C109 C108 H108 120.1 . . ?
C108 C109 H109 119.4 . . ?
C108 C109 C110 121.3(4) . . ?
C110 C109 H109 119.4 . . ?
C105 C110 C109 117.7(4) . . ?
C105 C110 C114 123.1(3) . . ?
C109 C110 C114 119.2(4) . . ?
C106 C111 H111 107.3 . . ?
C106 C111 C112 110.8(4) . . ?
C106 C111 C113 113.9(4) . . ?
C112 C111 H111 107.3 . . ?
C112 C111 C113 109.9(4) . . ?
C113 C111 H111 107.3 . . ?
C111 C112 H11A 109.5 . . ?
C111 C112 H11B 109.5 . . ?
C111 C112 H11C 109.5 . . ?
H11A C112 H11B 109.5 . . ?
H11A C112 H11C 109.5 . . ?
H11B C112 H11C 109.5 . . ?
C111 C113 H11D 109.5 . . ?
C111 C113 H11E 109.5 . . ?
C111 C113 H11F 109.5 . . ?
H11D C113 H11E 109.5 . . ?
H11D C113 H11F 109.5 . . ?
H11E C113 H11F 109.5 . . ?
C110 C114 H114 107.9 . . ?
C110 C114 C115 113.2(4) . . ?
C110 C114 C116 110.5(4) . . ?
C115 C114 H114 107.9 . . ?
C116 C114 H114 107.9 . . ?
C116 C114 C115 109.4(4) . . ?
C114 C115 H11G 109.5 . . ?
C114 C115 H11H 109.5 . . ?
C114 C115 H11I 109.5 . . ?
H11G C115 H11H 109.5 . . ?
H11G C115 H11I 109.5 . . ?
H11H C115 H11I 109.5 . . ?
C114 C116 H11J 109.5 . . ?
C114 C116 H11K 109.5 . . ?
C114 C116 H11L 109.5 . . ?
H11J C116 H11K 109.5 . . ?
H11J C116 H11L 109.5 . . ?
H11K C116 H11L 109.5 . . ?
C118 C117 N8 119.3(4) . . ?
C118 C117 C122 122.7(4) . . ?
C122 C117 N8 118.0(4) . . ?
C117 C118 C119 117.9(4) . . ?
C117 C118 C123 122.7(4) . . ?
C119 C118 C123 119.1(4) . . ?
C118 C119 H119 119.8 . . ?
C120 C119 C118 120.3(4) . . ?
C120 C119 H119 119.8 . . ?
C119 C120 H120 119.5 . . ?
C119 C120 C121 121.1(4) . . ?
C121 C120 H120 119.5 . . ?
C120 C121 H121 119.7 . . ?
C120 C121 C122 120.6(4) . . ?
C122 C121 H121 119.7 . . ?
C117 C122 C126 123.5(4) . . ?
C121 C122 C117 117.2(4) . . ?
C121 C122 C126 119.3(4) . . ?
C118 C123 H123 107.8 . . ?
C118 C123 C124 113.4(4) . . ?
C118 C123 C125 110.3(4) . . ?
C124 C123 H123 107.8 . . ?
C124 C123 C125 109.5(4) . . ?
C125 C123 H123 107.8 . . ?
C123 C124 H12A 109.5 . . ?
C123 C124 H12B 109.5 . . ?
C123 C124 H12C 109.5 . . ?
H12A C124 H12B 109.5 . . ?
H12A C124 H12C 109.5 . . ?
H12B C124 H12C 109.5 . . ?
C123 C125 H12D 109.5 . . ?
C123 C125 H12E 109.5 . . ?
C123 C125 H12F 109.5 . . ?
H12D C125 H12E 109.5 . . ?
H12D C125 H12F 109.5 . . ?
H12E C125 H12F 109.5 . . ?
C122 C126 H126 107.7 . . ?
C127 C126 C122 110.1(4) . . ?
C127 C126 H126 107.7 . . ?
C127 C126 C128 110.0(4) . . ?
C128 C126 C122 113.5(4) . . ?
C128 C126 H126 107.7 . . ?
C126 C127 H12G 109.5 . . ?
C126 C127 H12H 109.5 . . ?
C126 C127 H12I 109.5 . . ?
H12G C127 H12H 109.5 . . ?
H12G C127 H12I 109.5 . . ?
H12H C127 H12I 109.5 . . ?
C126 C128 H12J 109.5 . . ?
C126 C128 H12K 109.5 . . ?
C126 C128 H12L 109.5 . . ?
H12J C128 H12K 109.5 . . ?
H12J C128 H12L 109.5 . . ?
H12K C128 H12L 109.5 . . ?
Zn4 C129 H12M 109.2 . . ?
Zn4 C129 H12N 109.2 . . ?
H12M C129 H12N 107.9 . . ?
C130 C129 Zn4 112.3(3) . . ?
C130 C129 H12M 109.2 . . ?
C130 C129 H12N 109.2 . . ?
C129 C130 H13D 109.5 . . ?
C129 C130 H13E 109.5 . . ?
C129 C130 H13F 109.5 . . ?
H13D C130 H13E 109.5 . . ?
H13D C130 H13F 109.5 . . ?
H13E C130 H13F 109.5 . . ?
Zn4 C131 H13G 108.5 . . ?
Zn4 C131 H13H 108.5 . . ?
H13G C131 H13H 107.5 . . ?
C132 C131 Zn4 115.3(4) . . ?
C132 C131 H13G 108.5 . . ?
C132 C131 H13H 108.5 . . ?
C131 C132 H13I 109.5 . . ?
C131 C132 H13J 109.5 . . ?
C131 C132 H13K 109.5 . . ?
H13I C132 H13J 109.5 . . ?
H13I C132 H13K 109.5 . . ?
H13J C132 H13K 109.5 . . ?

loop_
_geom_torsion_atom_site_label_1
_geom_torsion_atom_site_label_2
_geom_torsion_atom_site_label_3
_geom_torsion_atom_site_label_4
_geom_torsion
_geom_torsion_site_symmetry_1
_geom_torsion_site_symmetry_2
_geom_torsion_site_symmetry_3
_geom_torsion_site_symmetry_4
_geom_torsion_publ_flag
Zn1 C1 N2 C5 -154.1(3) . . . . ?
Zn1 C1 N2 C18 16.2(5) . . . . ?
N1 C1 N2 C5 17.0(6) . . . . ?
N1 C1 N2 C18 -172.7(3) . . . . ?
N1 C2 C3 C4 -80.0(5) . . . . ?
N1 C6 C7 C8 176.3(4) . . . . ?
N1 C6 C7 C12 -1.5(6) . . . . ?
N1 C6 C11 C10 -178.4(4) . . . . ?
N1 C6 C11 C15 -3.0(6) . . . . ?
C1 N1 C2 C3 33.8(6) . . . . ?
C1 N1 C6 C7 111.4(4) . . . . ?
C1 N1 C6 C11 -71.6(5) . . . . ?
C1 N2 C5 C4 -77.9(5) . . . . ?
C1 N2 C18 C19 -88.1(5) . . . . ?
C1 N2 C18 C23 93.1(5) . . . . ?
N2 C18 C19 C20 177.0(3) . . . . ?
N2 C18 C19 C24 -7.5(6) . . . . ?
N2 C18 C23 C22 -177.8(4) . . . . ?
N2 C18 C23 C27 2.5(6) . . . . ?
C2 N1 C1 Zn1 -175.4(3) . . . . ?
C2 N1 C1 N2 13.6(6) . . . . ?
C2 N1 C6 C7 -78.6(5) . . . . ?
C2 N1 C6 C11 98.4(4) . . . . ?
C2 C3 C4 C5 33.3(5) . . . . ?
C3 C4 C5 N2 48.1(5) . . . . ?
C5 N2 C18 C19 83.0(5) . . . . ?
C5 N2 C18 C23 -95.8(4) . . . . ?
C6 N1 C1 Zn1 -7.2(5) . . . . ?
C6 N1 C1 N2 -178.1(3) . . . . ?
C6 N1 C2 C3 -134.8(4) . . . . ?
C6 C7 C8 C9 2.2(6) . . . . ?
C6 C7 C12 C13 -136.3(4) . . . . ?
C6 C7 C12 C14 100.7(5) . . . . ?
C6 C11 C15 C16 142.3(4) . . . . ?
C6 C11 C15 C17 -93.9(5) . . . . ?
C7 C6 C11 C10 -1.5(6) . . . . ?
C7 C6 C11 C15 173.9(4) . . . . ?
C7 C8 C9 C10 -1.7(7) . . . . ?
C8 C7 C12 C13 45.9(6) . . . . ?
C8 C7 C12 C14 -77.2(5) . . . . ?
C8 C9 C10 C11 -0.5(7) . . . . ?
C9 C10 C11 C6 2.1(7) . . . . ?
C9 C10 C11 C15 -173.5(4) . . . . ?
C10 C11 C15 C16 -42.4(6) . . . . ?
C10 C11 C15 C17 81.4(5) . . . . ?
C11 C6 C7 C8 -0.6(6) . . . . ?
C11 C6 C7 C12 -178.5(4) . . . . ?
C12 C7 C8 C9 -179.8(4) . . . . ?
C18 N2 C5 C4 111.8(4) . . . . ?
C18 C19 C20 C21 1.7(6) . . . . ?
C18 C19 C24 C25 133.0(4) . . . . ?
C18 C19 C24 C26 -104.7(4) . . . . ?
C18 C23 C27 C28 -119.6(4) . . . . ?
C18 C23 C27 C29 116.9(4) . . . . ?
C19 C18 C23 C22 3.4(6) . . . . ?
C19 C18 C23 C27 -176.3(4) . . . . ?
C19 C20 C21 C22 1.5(7) . . . . ?
C20 C19 C24 C25 -51.6(5) . . . . ?
C20 C19 C24 C26 70.7(5) . . . . ?
C20 C21 C22 C23 -2.4(7) . . . . ?
C21 C22 C23 C18 -0.1(6) . . . . ?
C21 C22 C23 C27 179.6(4) . . . . ?
C22 C23 C27 C28 60.7(5) . . . . ?
C22 C23 C27 C29 -62.8(5) . . . . ?
C23 C18 C19 C20 -4.2(6) . . . . ?
C23 C18 C19 C24 171.4(3) . . . . ?
C24 C19 C20 C21 -174.0(4) . . . . ?
N3 C35 C36 C37 80.2(4) . . . . ?
N3 C39 C40 C41 178.1(4) . . . . ?
N3 C39 C40 C45 2.2(6) . . . . ?
N3 C39 C44 C43 -176.4(4) . . . . ?
N3 C39 C44 C48 1.5(6) . . . . ?
N4 C51 C52 C53 -179.3(4) . . . . ?
N4 C51 C52 C57 3.5(6) . . . . ?
N4 C51 C56 C55 179.9(4) . . . . ?
N4 C51 C56 C60 -3.3(6) . . . . ?
C34 N3 C35 C36 -34.7(6) . . . . ?
C34 N3 C39 C40 72.0(5) . . . . ?
C34 N3 C39 C44 -108.9(4) . . . . ?
C34 N4 C38 C37 78.0(5) . . . . ?
C34 N4 C51 C52 89.3(4) . . . . ?
C34 N4 C51 C56 -92.5(4) . . . . ?
C35 N3 C34 Zn2 175.0(3) . . . . ?
C35 N3 C34 N4 -11.3(6) . . . . ?
C35 N3 C39 C40 -99.6(4) . . . . ?
C35 N3 C39 C44 79.5(5) . . . . ?
C35 C36 C37 C38 -34.6(5) . . . . ?
C36 C37 C38 N4 -46.8(5) . . . . ?
C38 N4 C34 Zn2 154.2(3) . . . . ?
C38 N4 C34 N3 -19.3(6) . . . . ?
C38 N4 C51 C52 -79.1(5) . . . . ?
C38 N4 C51 C56 99.1(4) . . . . ?
C39 N3 C34 Zn2 5.0(5) . . . . ?
C39 N3 C34 N4 178.7(3) . . . . ?
C39 N3 C35 C36 135.5(4) . . . . ?
C39 C40 C41 C42 -1.2(7) . . . . ?
C39 C40 C45 C46 -148.7(4) . . . . ?
C39 C40 C45 C47 89.8(5) . . . . ?
C39 C44 C48 C49 -102.2(5) . . . . ?
C39 C44 C48 C50 135.1(4) . . . . ?
C40 C39 C44 C43 2.7(6) . . . . ?
C40 C39 C44 C48 -179.4(4) . . . . ?
C40 C41 C42 C43 1.7(7) . . . . ?
C41 C40 C45 C46 35.5(6) . . . . ?
C41 C40 C45 C47 -86.0(5) . . . . ?
C41 C42 C43 C44 0.2(7) . . . . ?
C42 C43 C44 C39 -2.3(6) . . . . ?
C42 C43 C44 C48 179.8(4) . . . . ?
C43 C44 C48 C49 75.7(5) . . . . ?
C43 C44 C48 C50 -47.1(6) . . . . ?
C44 C39 C40 C41 -1.0(6) . . . . ?
C44 C39 C40 C45 -176.9(4) . . . . ?
C45 C40 C41 C42 174.8(4) . . . . ?
C51 N4 C34 Zn2 -12.9(5) . . . . ?
C51 N4 C34 N3 173.6(4) . . . . ?
C51 N4 C38 C37 -114.9(4) . . . . ?
C51 C52 C53 C54 -1.4(6) . . . . ?
C51 C52 C57 C58 -132.9(4) . . . . ?
C51 C52 C57 C59 103.8(5) . . . . ?
C51 C56 C60 C61 -109.3(5) . . . . ?
C51 C56 C60 C62 126.7(5) . . . . ?
C52 C51 C56 C55 -2.0(6) . . . . ?
C52 C51 C56 C60 174.8(4) . . . . ?
C52 C53 C54 C55 -0.4(6) . . . . ?
C53 C52 C57 C58 50.0(5) . . . . ?
C53 C52 C57 C59 -73.3(5) . . . . ?
C53 C54 C55 C56 1.1(6) . . . . ?
C54 C55 C56 C51 0.1(6) . . . . ?
C54 C55 C56 C60 -176.9(4) . . . . ?
C55 C56 C60 C61 67.4(5) . . . . ?
C55 C56 C60 C62 -56.6(5) . . . . ?
C56 C51 C52 C53 2.6(6) . . . . ?
C56 C51 C52 C57 -174.6(4) . . . . ?
C57 C52 C53 C54 175.9(4) . . . . ?
N5 C72 C73 C74 178.6(4) . . . . ?
N5 C72 C73 C78 2.8(6) . . . . ?
N5 C72 C77 C76 -178.1(4) . . . . ?
N5 C72 C77 C81 -0.7(6) . . . . ?
N6 C68 C69 C70 -42.7(8) . . . . ?
N6 C68 C69A C70A 69.6(19) . . . . ?
N6 C84 C85 C86 174.3(4) . . . . ?
N6 C84 C85 C90 -7.9(6) . . . . ?
N6 C84 C89 C88 -173.1(4) . . . . ?
N6 C84 C89 C93 12.9(6) . . . . ?
C67 N5 C71 C70 -32.5(8) . . . . ?
C67 N5 C71 C70A 55.4(13) . . . . ?
C67 N5 C72 C73 77.4(5) . . . . ?
C67 N5 C72 C77 -106.1(4) . . . . ?
C67 N6 C68 C69 67.5(7) . . . . ?
C67 N6 C68 C69A -26.4(14) . . . . ?
C67 N6 C84 C85 -87.3(5) . . . . ?
C67 N6 C84 C89 89.9(5) . . . . ?
C68 N6 C67 Zn3 159.9(4) . . . . ?
C68 N6 C67 N5 -11.8(7) . . . . ?
C68 N6 C84 C85 97.1(5) . . . . ?
C68 N6 C84 C89 -85.7(5) . . . . ?
C68 C69 C70 C71 -33.0(9) . . . . ?
C68 C69A C70A C71 -39(2) . . . . ?
C69 C70 C71 N5 76.3(7) . . . . ?
C69A C70A C71 N5 -29(2) . . . . ?
C71 N5 C67 Zn3 174.3(4) . . . . ?
C71 N5 C67 N6 -14.4(7) . . . . ?
C71 N5 C72 C73 -92.8(5) . . . . ?
C71 N5 C72 C77 83.7(5) . . . . ?
C72 N5 C67 Zn3 5.6(5) . . . . ?
C72 N5 C67 N6 176.9(4) . . . . ?
C72 N5 C71 C70 136.4(5) . . . . ?
C72 N5 C71 C70A -135.8(11) . . . . ?
C72 C73 C74 C75 -1.4(7) . . . . ?
C72 C73 C78 C79 94.7(6) . . . . ?
C72 C73 C78 C80 -142.2(5) . . . . ?
C72 C77 C81 C82 -101.4(5) . . . . ?
C72 C77 C81 C83 136.7(4) . . . . ?
C73 C72 C77 C76 -1.7(6) . . . . ?
C73 C72 C77 C81 175.7(4) . . . . ?
C73 C74 C75 C76 0.0(8) . . . . ?
C74 C73 C78 C79 -81.0(6) . . . . ?
C74 C73 C78 C80 42.0(6) . . . . ?
C74 C75 C76 C77 0.7(8) . . . . ?
C75 C76 C77 C72 0.2(7) . . . . ?
C75 C76 C77 C81 -177.3(5) . . . . ?
C76 C77 C81 C82 75.9(6) . . . . ?
C76 C77 C81 C83 -46.1(6) . . . . ?
C77 C72 C73 C74 2.3(7) . . . . ?
C77 C72 C73 C78 -173.6(4) . . . . ?
C78 C73 C74 C75 174.6(5) . . . . ?
C84 N6 C67 Zn3 -15.2(5) . . . . ?
C84 N6 C67 N5 173.2(4) . . . . ?
C84 N6 C68 C69 -117.5(5) . . . . ?
C84 N6 C68 C69A 148.7(12) . . . . ?
C84 C85 C86 C87 -0.7(6) . . . . ?
C84 C85 C90 C91 -111.1(4) . . . . ?
C84 C85 C90 C92 125.1(4) . . . . ?
C84 C89 C93 C94 95.3(5) . . . . ?
C84 C89 C93 C95 -143.4(4) . . . . ?
C85 C84 C89 C88 4.0(6) . . . . ?
C85 C84 C89 C93 -170.0(4) . . . . ?
C85 C86 C87 C88 3.0(7) . . . . ?
C86 C85 C90 C91 66.7(5) . . . . ?
C86 C85 C90 C92 -57.2(5) . . . . ?
C86 C87 C88 C89 -1.7(7) . . . . ?
C87 C88 C89 C84 -1.7(6) . . . . ?
C87 C88 C89 C93 172.4(4) . . . . ?
C88 C89 C93 C94 -78.6(6) . . . . ?
C88 C89 C93 C95 42.8(5) . . . . ?
C89 C84 C85 C86 -2.9(6) . . . . ?
C89 C84 C85 C90 174.9(4) . . . . ?
C90 C85 C86 C87 -178.6(4) . . . . ?
N7 C101 C102 C103 -80.0(5) . . . . ?
N7 C105 C106 C107 -175.5(4) . . . . ?
N7 C105 C106 C111 0.6(6) . . . . ?
N7 C105 C110 C109 175.3(4) . . . . ?
N7 C105 C110 C114 -4.2(6) . . . . ?
N8 C117 C118 C119 175.2(4) . . . . ?
N8 C117 C118 C123 -10.4(6) . . . . ?
N8 C117 C122 C121 -175.0(4) . . . . ?
N8 C117 C122 C126 6.1(6) . . . . ?
C100 N7 C101 C102 35.3(6) . . . . ?
C100 N7 C105 C106 -75.4(5) . . . . ?
C100 N7 C105 C110 109.3(4) . . . . ?
C100 N8 C104 C103 -75.9(5) . . . . ?
C100 N8 C117 C118 -91.6(5) . . . . ?
C100 N8 C117 C122 88.2(5) . . . . ?
C101 N7 C100 Zn4 -174.5(3) . . . . ?
C101 N7 C100 N8 13.4(6) . . . . ?
C101 N7 C105 C106 95.2(4) . . . . ?
C101 N7 C105 C110 -80.2(5) . . . . ?
C101 C102 C103 C104 32.6(5) . . . . ?
C102 C103 C104 N8 48.7(5) . . . . ?
C104 N8 C100 Zn4 -156.7(3) . . . . ?
C104 N8 C100 N7 15.7(6) . . . . ?
C104 N8 C117 C118 77.1(5) . . . . ?
C104 N8 C117 C122 -103.2(4) . . . . ?
C105 N7 C100 Zn4 -5.4(5) . . . . ?
C105 N7 C100 N8 -177.5(4) . . . . ?
C105 N7 C101 C102 -134.1(4) . . . . ?
C105 C106 C107 C108 1.8(7) . . . . ?
C105 C106 C111 C112 -91.6(5) . . . . ?
C105 C106 C111 C113 144.0(4) . . . . ?
C105 C110 C114 C115 -131.8(4) . . . . ?
C105 C110 C114 C116 105.1(5) . . . . ?
C106 C105 C110 C109 0.2(6) . . . . ?
C106 C105 C110 C114 -179.3(4) . . . . ?
C106 C107 C108 C109 -3.0(7) . . . . ?
C107 C106 C111 C112 84.4(5) . . . . ?
C107 C106 C111 C113 -40.1(6) . . . . ?
C107 C108 C109 C110 2.8(7) . . . . ?
C108 C109 C110 C105 -1.4(6) . . . . ?
C108 C109 C110 C114 178.1(4) . . . . ?
C109 C110 C114 C115 48.7(5) . . . . ?
C109 C110 C114 C116 -74.3(5) . . . . ?
C110 C105 C106 C107 -0.3(6) . . . . ?
C110 C105 C106 C111 175.7(4) . . . . ?
C111 C106 C107 C108 -174.4(4) . . . . ?
C117 N8 C100 Zn4 10.9(5) . . . . ?
C117 N8 C100 N7 -176.7(4) . . . . ?
C117 N8 C104 C103 116.7(4) . . . . ?
C117 C118 C119 C120 1.3(6) . . . . ?
C117 C118 C123 C124 135.5(4) . . . . ?
C117 C118 C123 C125 -101.3(5) . . . . ?
C117 C122 C126 C127 106.6(5) . . . . ?
C117 C122 C126 C128 -129.7(5) . . . . ?
C118 C117 C122 C121 4.8(6) . . . . ?
C118 C117 C122 C126 -174.2(4) . . . . ?
C118 C119 C120 C121 1.5(6) . . . . ?
C119 C118 C123 C124 -50.2(5) . . . . ?
C119 C118 C123 C125 73.0(5) . . . . ?
C119 C120 C121 C122 -1.3(7) . . . . ?
C120 C121 C122 C117 -1.8(6) . . . . ?
C120 C121 C122 C126 177.2(4) . . . . ?
C121 C122 C126 C127 -72.4(5) . . . . ?
C121 C122 C126 C128 51.4(6) . . . . ?
C122 C117 C118 C119 -4.6(6) . . . . ?
C122 C117 C118 C123 169.9(4) . . . . ?
C123 C118 C119 C120 -173.3(4) . . . . ?

_shelx_res_file                  
;
TITL 061120_mp_a.res in P2(1)
    mg211.res
    created by SHELXL-2018/3 at 12:20:03 on 19-Nov-2020
REM Old TITL 061120_mP in P2(1)
REM SHELXT solution in P2(1): R1 0.189, Rweak 0.193, Alpha 0.050
REM <I/s> 1.373 for 10 systematic absences, Orientation as input
REM Flack x = 0.417 ( 0.002 ) from 10814 Parsons' quotients
REM Formula found by SHELXT: C117 N22 Zn4
CELL 0.71073 15.9444 19.642 19.6889 90 90.009 90
ZERR 8 0.0003 0.0003 0.0003 0 0.001 0
LATT -1
SYMM -X,0.5+Y,-Z
SFAC C H N Zn
UNIT 264 416 16 8
RIGU C68 > C71
RIGU 0.001 0.001 C79 C80
RIGU 0.001 0.001 C132 C131

L.S. 20
PLAN  10
CONF
BOND
list 4
MORE -1
BOND $H
fmap 2 53
acta
TWIN -1 0 0 0 -1 0 0 0 1 -4
REM <olex2.extras>
REM <HklSrc "%.\\MG211.hkl">
REM </olex2.extras>

WGHT    0.029400
BASF   0.12582   0.23936   0.28759
FVAR       0.31135   0.74447
ZN1   4   -0.509629    0.417391    0.254932    11.00000    0.01821    0.02051 =
         0.01985    0.00256   -0.00268    0.00158
N1    3   -0.354204    0.337621    0.300103    11.00000    0.01304    0.01604 =
         0.01796    0.00007   -0.00123    0.00089
C1    1   -0.431194    0.355637    0.319475    11.00000    0.01674    0.00770 =
         0.01650   -0.00029   -0.00399   -0.00203
N2    3   -0.456300    0.343223    0.383197    11.00000    0.01408    0.01792 =
         0.01371   -0.00064   -0.00257   -0.00154
C2    1   -0.292967    0.291797    0.334790    11.00000    0.01207    0.02753 =
         0.02475    0.00317   -0.00015    0.00583
AFIX  23
H2A   2   -0.259844    0.318578    0.366320    11.00000   -1.20000
H2B   2   -0.255038    0.273178    0.301050    11.00000   -1.20000
AFIX   0
C3    1   -0.333604    0.233135    0.373432    11.00000    0.02186    0.02355 =
         0.03118    0.00554    0.00070    0.00613
AFIX  23
H3A   2   -0.379259    0.214828    0.346469    11.00000   -1.20000
H3B   2   -0.292566    0.197215    0.379654    11.00000   -1.20000
AFIX   0
C4    1   -0.367389    0.254484    0.442610    11.00000    0.01681    0.03783 =
         0.02618    0.01061   -0.00854   -0.00100
AFIX  23
H4A   2   -0.412610    0.224150    0.455655    11.00000   -1.20000
H4B   2   -0.323206    0.250404    0.476236    11.00000   -1.20000
AFIX   0
C5    1   -0.399454    0.327132    0.441719    11.00000    0.01717    0.03624 =
         0.01491   -0.00049   -0.00241   -0.00007
AFIX  23
H5A   2   -0.429430    0.335739    0.483717    11.00000   -1.20000
H5B   2   -0.351790    0.357787    0.440296    11.00000   -1.20000
AFIX   0
C6    1   -0.330198    0.354571    0.230757    11.00000    0.01201    0.01936 =
         0.01372   -0.00076    0.00426    0.00458
C7    1   -0.269139    0.403984    0.220069    11.00000    0.01803    0.01730 =
         0.02340    0.00154    0.00396    0.00499
C8    1   -0.243448    0.416850    0.154292    11.00000    0.01969    0.02449 =
         0.02809    0.00423    0.00700   -0.00103
AFIX  43
H8    2   -0.201292    0.448613    0.146446    11.00000   -1.20000
AFIX   0
C9    1   -0.279538    0.383156    0.099916    11.00000    0.04009    0.03160 =
         0.02042    0.00751    0.01219    0.00793
AFIX  43
H9    2   -0.262680    0.393168    0.055816    11.00000   -1.20000
AFIX   0
C10   1   -0.339832    0.335272    0.111113    11.00000    0.02858    0.03133 =
         0.01627   -0.00330   -0.00200    0.00501
AFIX  43
H10   2   -0.363959    0.313251    0.074140    11.00000   -1.20000
AFIX   0
C11   1   -0.366306    0.318407    0.176334    11.00000    0.01588    0.02035 =
         0.02161   -0.00408   -0.00070    0.00368
C12   1   -0.226843    0.443166    0.278211    11.00000    0.02687    0.03035 =
         0.02299   -0.00371    0.00256   -0.01202
AFIX  13
H12   2   -0.261400    0.437701    0.319006    11.00000   -1.20000
AFIX   0
C13   1   -0.219100    0.518265    0.263630    11.00000    0.03977    0.03472 =
         0.04181   -0.01033    0.00594   -0.01583
AFIX 137
H13A  2   -0.180738    0.525102    0.226679    11.00000   -1.50000
H13B  2   -0.198543    0.541262    0.303305    11.00000   -1.50000
H13C  2   -0.273091    0.536245    0.251622    11.00000   -1.50000
AFIX   0
C14   1   -0.140077    0.413067    0.293040    11.00000    0.02537    0.05264 =
         0.04570   -0.00007   -0.00685   -0.01239
AFIX 137
H14A  2   -0.145488    0.365382    0.302792    11.00000   -1.50000
H14B  2   -0.115856    0.435850    0.331462    11.00000   -1.50000
H14C  2   -0.104533    0.419115    0.254154    11.00000   -1.50000
AFIX   0
C15   1   -0.426580    0.259788    0.187130    11.00000    0.02597    0.02447 =
         0.02374   -0.00873    0.00413   -0.00356
AFIX  13
H15   2   -0.451910    0.265296    0.232144    11.00000   -1.20000
AFIX   0
C16   1   -0.498717    0.258001    0.134160    11.00000    0.03307    0.05551 =
         0.03633   -0.01181   -0.00670   -0.00772
AFIX 137
H16A  2   -0.526347    0.301414    0.133175    11.00000   -1.50000
H16B  2   -0.538323    0.223329    0.146494    11.00000   -1.50000
H16C  2   -0.476074    0.248154    0.090065    11.00000   -1.50000
AFIX   0
C17   1   -0.378954    0.192373    0.186812    11.00000    0.03903    0.02620 =
         0.04699   -0.01354    0.00644   -0.00580
AFIX 137
H17A  2   -0.355409    0.184767    0.142585    11.00000   -1.50000
H17B  2   -0.416747    0.155946    0.197764    11.00000   -1.50000
H17C  2   -0.334753    0.194008    0.219885    11.00000   -1.50000
AFIX   0
C18   1   -0.543213    0.356140    0.399199    11.00000    0.01583    0.02055 =
         0.01078    0.00339   -0.00019    0.00051
C19   1   -0.567623    0.421420    0.420820    11.00000    0.01940    0.02347 =
         0.01414   -0.00150    0.00057   -0.00053
C20   1   -0.651632    0.432119    0.432376    11.00000    0.02714    0.02713 =
         0.02067   -0.00620    0.00270    0.00861
AFIX  43
H20   2   -0.669657    0.475175    0.445531    11.00000   -1.20000
AFIX   0
C21   1   -0.710007    0.380678    0.424987    11.00000    0.01060    0.04379 =
         0.02425   -0.00245    0.00269    0.00294
AFIX  43
H21   2   -0.766591    0.389668    0.432120    11.00000   -1.20000
AFIX   0
C22   1   -0.684652    0.316226    0.407113    11.00000    0.01752    0.03507 =
         0.02107   -0.00138    0.00218   -0.01073
AFIX  43
H22   2   -0.724025    0.281445    0.403856    11.00000   -1.20000
AFIX   0
C23   1   -0.600964    0.302627    0.393908    11.00000    0.01898    0.02849 =
         0.01222    0.00310   -0.00230   -0.00178
C24   1   -0.504939    0.477554    0.436329    11.00000    0.01833    0.02380 =
         0.02351   -0.00076    0.00022   -0.00142
AFIX  13
H24   2   -0.449987    0.463530    0.418975    11.00000   -1.20000
AFIX   0
C25   1   -0.527367    0.545344    0.404529    11.00000    0.03360    0.02618 =
         0.04080   -0.00098    0.00582    0.00112
AFIX 137
H25A  2   -0.533815    0.539768    0.356371    11.00000   -1.50000
H25B  2   -0.483506    0.577620    0.413420    11.00000   -1.50000
H25C  2   -0.579000    0.561622    0.423636    11.00000   -1.50000
AFIX   0
C26   1   -0.498389    0.485524    0.513950    11.00000    0.03271    0.03478 =
         0.02967   -0.00633    0.00440   -0.01065
AFIX 137
H26A  2   -0.552603    0.496322    0.532215    11.00000   -1.50000
H26B  2   -0.459794    0.521512    0.524517    11.00000   -1.50000
H26C  2   -0.478688    0.443708    0.533511    11.00000   -1.50000
AFIX   0
C27   1   -0.574618    0.230717    0.374640    11.00000    0.02068    0.02333 =
         0.02261    0.00038   -0.00399   -0.00545
AFIX  13
H27   2   -0.513901    0.230973    0.366921    11.00000   -1.20000
AFIX   0
C28   1   -0.617019    0.205807    0.309242    11.00000    0.03513    0.02902 =
         0.02606   -0.00232   -0.00409   -0.00672
AFIX 137
H28A  2   -0.676802    0.206650    0.314968    11.00000   -1.50000
H28B  2   -0.599192    0.160134    0.299611    11.00000   -1.50000
H28C  2   -0.601594    0.235053    0.272229    11.00000   -1.50000
AFIX   0
C29   1   -0.592943    0.180878    0.433360    11.00000    0.04253    0.02775 =
         0.03554    0.00634   -0.00407   -0.00828
AFIX 137
H29A  2   -0.563489    0.195400    0.473346    11.00000   -1.50000
H29B  2   -0.574631    0.136023    0.420910    11.00000   -1.50000
H29C  2   -0.652110    0.180200    0.442361    11.00000   -1.50000
AFIX   0
C30   1   -0.450766    0.504804    0.231149    11.00000    0.02837    0.02605 =
         0.03110    0.00465    0.00183    0.00100
AFIX  23
H30A  2   -0.421028    0.520505    0.271176    11.00000   -1.20000
H30B  2   -0.409049    0.494824    0.196706    11.00000   -1.20000
AFIX   0
C31   1   -0.505453    0.563278    0.205305    11.00000    0.04538    0.02199 =
         0.03477    0.00739    0.00457    0.00355
AFIX 137
H31A  2   -0.539360    0.547589    0.168173    11.00000   -1.50000
H31B  2   -0.470275    0.599926    0.190172    11.00000   -1.50000
H31C  2   -0.541056    0.579029    0.241344    11.00000   -1.50000
AFIX   0
C32   1   -0.626807    0.387909    0.229724    11.00000    0.02722    0.03280 =
         0.03103    0.00051   -0.00329   -0.00153
AFIX  23
H32A  2   -0.624350    0.341811    0.212164    11.00000   -1.20000
H32B  2   -0.660765    0.387015    0.270587    11.00000   -1.20000
AFIX   0
C33   1   -0.670162    0.432794    0.177436    11.00000    0.02117    0.04442 =
         0.04033    0.01272   -0.01373   -0.00675
AFIX 137
H33A  2   -0.667157    0.479477    0.191668    11.00000   -1.50000
H33B  2   -0.727859    0.419430    0.173365    11.00000   -1.50000
H33C  2   -0.642828    0.427798    0.134283    11.00000   -1.50000
AFIX   0

ZN2   4    0.062845    0.594248    0.492477    11.00000    0.02477    0.01728 =
         0.02225    0.00026   -0.00932    0.00183
N3    3   -0.090434    0.658376    0.432825    11.00000    0.01598    0.01169 =
         0.01204    0.00225    0.00032    0.00018
N4    3    0.017091    0.651699    0.353883    11.00000    0.01373    0.01511 =
         0.01315    0.00047   -0.00214   -0.00031
C34   1   -0.010615    0.642458    0.417610    11.00000    0.01495    0.00653 =
         0.01683   -0.00130   -0.00053   -0.00078
C35   1   -0.154014    0.696802    0.391946    11.00000    0.01378    0.02536 =
         0.01776    0.00277   -0.00032    0.00363
AFIX  23
H35A  2   -0.195378    0.716237    0.422423    11.00000   -1.20000
H35B  2   -0.182789    0.665341    0.361958    11.00000   -1.20000
AFIX   0
C36   1   -0.115145    0.753723    0.349576    11.00000    0.02410    0.01904 =
         0.02681    0.00724   -0.00372    0.00967
AFIX  23
H36A  2   -0.158278    0.786768    0.338603    11.00000   -1.20000
H36B  2   -0.072788    0.776668    0.376537    11.00000   -1.20000
AFIX   0
C37   1   -0.075229    0.728623    0.283918    11.00000    0.01736    0.03001 =
         0.02329    0.01234   -0.00323    0.00256
AFIX  23
H37A  2   -0.117660    0.726526    0.248670    11.00000   -1.20000
H37B  2   -0.032605    0.760783    0.269556    11.00000   -1.20000
AFIX   0
C38   1   -0.035634    0.658650    0.292408    11.00000    0.01568    0.02723 =
         0.01401    0.00119   -0.00031    0.00069
AFIX  23
H38A  2   -0.079891    0.624811    0.294152    11.00000   -1.20000
H38B  2   -0.001496    0.649001    0.252786    11.00000   -1.20000
AFIX   0
C39   1   -0.116787    0.645682    0.502544    11.00000    0.01640    0.02093 =
         0.01262    0.00041    0.00001    0.00845
C40   1   -0.085933    0.688361    0.554228    11.00000    0.02030    0.02050 =
         0.01946    0.00190    0.00101    0.00953
C41   1   -0.114632    0.675928    0.620446    11.00000    0.03812    0.02881 =
         0.01695   -0.00591   -0.00190    0.01684
AFIX  43
H41   2   -0.094877    0.702464    0.656147    11.00000   -1.20000
AFIX   0
C42   1   -0.171749    0.624851    0.633185    11.00000    0.03126    0.03499 =
         0.01747    0.01084    0.00903    0.01408
AFIX  43
H42   2   -0.191174    0.618126    0.677212    11.00000   -1.20000
AFIX   0
C43   1   -0.200226    0.583956    0.582006    11.00000    0.01976    0.02683 =
         0.03071    0.01190    0.00542    0.00698
AFIX  43
H43   2   -0.238879    0.549896    0.591838    11.00000   -1.20000
AFIX   0
C44   1   -0.172678    0.592182    0.515660    11.00000    0.01565    0.02349 =
         0.02176    0.00744    0.00380    0.00804
C45   1   -0.029284    0.748177    0.540845    11.00000    0.02728    0.02330 =
         0.02646   -0.00969   -0.00031    0.00101
AFIX  13
H45   2    0.002661    0.738883    0.499350    11.00000   -1.20000
AFIX   0
C46   1    0.032767    0.764090    0.597680    11.00000    0.02758    0.03730 =
         0.03706   -0.01468   -0.00651    0.00404
AFIX 137
H46A  2    0.003268    0.783318    0.635607    11.00000   -1.50000
H46B  2    0.073768    0.796037    0.581587    11.00000   -1.50000
H46C  2    0.060302    0.722926    0.611603    11.00000   -1.50000
AFIX   0
C47   1   -0.083702    0.812148    0.528541    11.00000    0.04001    0.01755 =
         0.04454   -0.00613   -0.00725    0.00103
AFIX 137
H47A  2   -0.124552    0.802624    0.493999    11.00000   -1.50000
H47B  2   -0.048564    0.849098    0.514095    11.00000   -1.50000
H47C  2   -0.111780    0.824442    0.569889    11.00000   -1.50000
AFIX   0
C48   1   -0.205015    0.545883    0.459681    11.00000    0.02335    0.02345 =
         0.02345    0.00005    0.00124   -0.00797
AFIX  13
H48   2   -0.168867    0.551913    0.419881    11.00000   -1.20000
AFIX   0
C49   1   -0.294032    0.565382    0.439412    11.00000    0.02258    0.04633 =
         0.03615    0.00433   -0.00213   -0.01143
AFIX 137
H49A  2   -0.331565    0.555792    0.476313    11.00000   -1.50000
H49B  2   -0.310560    0.539561    0.400235    11.00000   -1.50000
H49C  2   -0.296072    0.613082    0.428915    11.00000   -1.50000
AFIX   0
C50   1   -0.203066    0.470321    0.479497    11.00000    0.04244    0.02417 =
         0.04686    0.00342    0.00559   -0.01122
AFIX 137
H50A  2   -0.147456    0.458165    0.493726    11.00000   -1.50000
H50B  2   -0.218853    0.443082    0.441083    11.00000   -1.50000
H50C  2   -0.241671    0.462457    0.516078    11.00000   -1.50000
AFIX   0
C51   1    0.106649    0.640344    0.342846    11.00000    0.01123    0.02238 =
         0.01028    0.00429    0.00225   -0.00132
C52   1    0.133772    0.574923    0.325882    11.00000    0.02199    0.02136 =
         0.01414    0.00740    0.00226    0.00458
C53   1    0.220069    0.566070    0.316490    11.00000    0.02605    0.02657 =
         0.02115    0.00430    0.00545    0.01041
AFIX  43
H53   2    0.240520    0.522970    0.306096    11.00000   -1.20000
AFIX   0
C54   1    0.275798    0.619809    0.322269    11.00000    0.01366    0.04698 =
         0.02262    0.00649    0.00221    0.00480
AFIX  43
H54   2    0.332962    0.612705    0.316120    11.00000   -1.20000
AFIX   0
C55   1    0.245786    0.684157    0.337262    11.00000    0.02325    0.03133 =
         0.01982    0.00646   -0.00289   -0.00639
AFIX  43
H55   2    0.283206    0.720345    0.340341    11.00000   -1.20000
AFIX   0
C56   1    0.160715    0.695784    0.347823    11.00000    0.01472    0.02678 =
         0.01784    0.00184    0.00076   -0.00141
C57   1    0.075081    0.515774    0.314438    11.00000    0.02424    0.02210 =
         0.02379    0.00310    0.00504    0.00361
AFIX  13
H57   2    0.019725    0.528678    0.331814    11.00000   -1.20000
AFIX   0
C58   1    0.102883    0.451071    0.351765    11.00000    0.05226    0.02006 =
         0.04465    0.01038    0.00195    0.00712
AFIX 137
H58A  2    0.155867    0.436137    0.334041    11.00000   -1.50000
H58B  2    0.061744    0.415987    0.345243    11.00000   -1.50000
H58C  2    0.108442    0.460583    0.399380    11.00000   -1.50000
AFIX   0
C59   1    0.066217    0.501065    0.238060    11.00000    0.03694    0.02156 =
         0.03157   -0.00339    0.00032   -0.00728
AFIX 137
H59A  2    0.046489    0.541184    0.215248    11.00000   -1.50000
H59B  2    0.026876    0.464671    0.231404    11.00000   -1.50000
H59C  2    0.119752    0.488156    0.219846    11.00000   -1.50000
AFIX   0
C60   1    0.130596    0.767809    0.360488    11.00000    0.02496    0.02085 =
         0.03288    0.00091    0.00119   -0.00627
AFIX  13
H60   2    0.070501    0.765590    0.370687    11.00000   -1.20000
AFIX   0
C61   1    0.141338    0.811830    0.296985    11.00000    0.03996    0.02621 =
         0.03711    0.00529   -0.00171   -0.00437
AFIX 137
H61A  2    0.199440    0.812833    0.284244    11.00000   -1.50000
H61B  2    0.122489    0.857285    0.306366    11.00000   -1.50000
H61C  2    0.108827    0.792997    0.260495    11.00000   -1.50000
AFIX   0
C62   1    0.174501    0.801762    0.421706    11.00000    0.05006    0.02565 =
         0.03659   -0.00137   -0.01037   -0.00219
AFIX 137
H62A  2    0.165614    0.774697    0.461662    11.00000   -1.50000
H62B  2    0.151617    0.846431    0.428645    11.00000   -1.50000
H62C  2    0.233550    0.805254    0.412847    11.00000   -1.50000
AFIX   0
C63   1    0.018871    0.502697    0.521930    11.00000    0.04308    0.02319 =
         0.04663    0.00035   -0.01528   -0.00003
AFIX  23
H63A  2   -0.034711    0.509096    0.544365    11.00000   -1.20000
H63B  2    0.009241    0.474988    0.481900    11.00000   -1.20000
AFIX   0
C64   1    0.076189    0.465197    0.568761    11.00000    0.06059    0.03867 =
         0.04410    0.00993   -0.00726   -0.00220
AFIX 137
H64A  2    0.124005    0.449102    0.543864    11.00000   -1.50000
H64B  2    0.046966    0.427185    0.588232    11.00000   -1.50000
H64C  2    0.094463    0.495185    0.604307    11.00000   -1.50000
AFIX   0
C65   1    0.166523    0.632733    0.536893    11.00000    0.02386    0.02189 =
         0.04104   -0.00171   -0.01263    0.00200
AFIX  23
H65A  2    0.174068    0.679698    0.522944    11.00000   -1.20000
H65B  2    0.159911    0.631892    0.585859    11.00000   -1.20000
AFIX   0
C66   1    0.243334    0.591312    0.516914    11.00000    0.02441    0.03340 =
         0.03542    0.00087   -0.00298    0.00168
AFIX 137
H66A  2    0.253032    0.595911    0.469013    11.00000   -1.50000
H66B  2    0.234057    0.544254    0.527728    11.00000   -1.50000
H66C  2    0.291359    0.607648    0.541400    11.00000   -1.50000
AFIX   0

ZN3   4   -0.522445    0.926809    0.234227    11.00000    0.02071    0.02226 =
         0.01892   -0.00361    0.00505   -0.00141
N5    3   -0.370705    0.842865    0.192028    11.00000    0.02113    0.01563 =
         0.01771   -0.00410    0.00407   -0.00237
N6    3   -0.471866    0.853905    0.108320    11.00000    0.02211    0.02829 =
         0.01418   -0.00487    0.00241   -0.00471
C67   1   -0.446488    0.864342    0.172222    11.00000    0.01326    0.01201 =
         0.02204    0.00192    0.00338   -0.00635
C68   1   -0.419923    0.830907    0.049224    11.00000    0.04404    0.06968 =
         0.02222   -0.01148    0.00684    0.01782
PART 1
AFIX  23
H68A  2   -0.453703    0.835893    0.008549    21.00000   -1.20000
H68B  2   -0.372963    0.862012    0.044980    21.00000   -1.20000
AFIX  23
PART 0
PART 2
H68C  2   -0.428219    0.782133    0.045423   -21.00000   -1.20000
H68D  2   -0.444994    0.851029    0.009071   -21.00000   -1.20000
AFIX   0
PART 0
PART 1
C69   1   -0.386867    0.762775    0.049798    21.00000    0.03480    0.05492 =
         0.04148   -0.03037    0.00796   -0.00306
AFIX  23
H69A  2   -0.342937    0.759478    0.015881    21.00000   -1.20000
H69B  2   -0.431136    0.731458    0.036913    21.00000   -1.20000
AFIX   0
PART 0
PART 2
C69A  1   -0.345804    0.840413    0.044733   -21.00000    0.02843    0.03622 =
         0.02036   -0.00184    0.00926    0.00797
AFIX  23
H69C  2   -0.336033    0.888696    0.051400   -21.00000   -1.20000
H69D  2   -0.329493    0.829908   -0.001556   -21.00000   -1.20000
AFIX   0
PART 0
PART 1
C70   1   -0.351362    0.740745    0.118200    21.00000    0.03471    0.02459 =
         0.05688   -0.01485    0.01107    0.00480
AFIX  23
H70A  2   -0.396233    0.720774    0.144836    21.00000   -1.20000
H70B  2   -0.309693    0.705598    0.110522    21.00000   -1.20000
AFIX   0
PART 0
PART 2
C70A  1   -0.286301    0.802043    0.091953   -21.00000    0.02513    0.03366 =
         0.02841   -0.01639    0.00216    0.01573
AFIX  23
H70C  2   -0.276234    0.757212    0.072967   -21.00000   -1.20000
H70D  2   -0.233040    0.825892    0.092825   -21.00000   -1.20000
AFIX   0
PART 0
C71   1   -0.313591    0.794454    0.157020    11.00000    0.03447    0.04475 =
         0.04013   -0.00693   -0.00149    0.02268
PART 1
AFIX  23
H71A  2   -0.277745    0.820467    0.126841    21.00000   -1.20000
H71B  2   -0.277714    0.773813    0.191069    21.00000   -1.20000
AFIX  23
PART 0
PART 2
H71C  2   -0.263704    0.791249    0.185041   -21.00000   -1.20000
H71D  2   -0.340645    0.750271    0.159113   -21.00000   -1.20000
AFIX   0
PART 0
C72   1   -0.346208    0.859456    0.261525    11.00000    0.01631    0.02231 =
         0.02156    0.00326   -0.00241    0.00555
C73   1   -0.379287    0.821467    0.315876    11.00000    0.01974    0.02654 =
         0.02714    0.00555    0.00053    0.00196
C74   1   -0.352525    0.838402    0.380359    11.00000    0.02707    0.04589 =
         0.03023    0.01814    0.00258   -0.00012
AFIX  43
H74   2   -0.374312    0.814786    0.417299    11.00000   -1.20000
AFIX   0
C75   1   -0.294757    0.889003    0.391751    11.00000    0.04167    0.04410 =
         0.02136    0.00051   -0.00444    0.00799
AFIX  43
H75   2   -0.278030    0.899193    0.435847    11.00000   -1.20000
AFIX   0
C76   1   -0.261678    0.924580    0.337909    11.00000    0.03162    0.03185 =
         0.03017   -0.00408   -0.00624   -0.00028
AFIX  43
H76   2   -0.222165    0.958434    0.346078    11.00000   -1.20000
AFIX   0
C77   1   -0.286092    0.910972    0.271559    11.00000    0.01556    0.02888 =
         0.02466    0.00871    0.00141    0.00278
C78   1   -0.436991    0.761386    0.305613    11.00000    0.02797    0.04011 =
         0.04350    0.01844   -0.00828   -0.01001
AFIX  13
H78   2   -0.463704    0.766000    0.261019    11.00000   -1.20000
AFIX   0
C79   1   -0.385215    0.696181    0.305546    11.00000    0.07563    0.03196 =
         0.08337    0.02045   -0.03322   -0.01399
AFIX 137
H79A  2   -0.344982    0.697890    0.269317    11.00000   -1.50000
H79B  2   -0.421593    0.657771    0.299119    11.00000   -1.50000
H79C  2   -0.356450    0.691801    0.348161    11.00000   -1.50000
AFIX   0
C80   1   -0.505769    0.757796    0.359246    11.00000    0.04100    0.09018 =
         0.06019    0.04314   -0.00861   -0.02735
AFIX 137
H80A  2   -0.480821    0.752897    0.403355    11.00000   -1.50000
H80B  2   -0.541343    0.719413    0.350227    11.00000   -1.50000
H80C  2   -0.538465    0.798816    0.357937    11.00000   -1.50000
AFIX   0
C81   1   -0.245422    0.949021    0.213403    11.00000    0.02048    0.04397 =
         0.02847    0.00514   -0.00253   -0.01121
AFIX  13
H81   2   -0.279423    0.942028    0.172525    11.00000   -1.20000
AFIX   0
C82   1   -0.156706    0.921065    0.199809    11.00000    0.02908    0.05995 =
         0.04407   -0.00080    0.00201   -0.01539
AFIX 137
H82A  2   -0.122146    0.928428    0.239058    11.00000   -1.50000
H82B  2   -0.132758    0.944175    0.161475    11.00000   -1.50000
H82C  2   -0.159940    0.873176    0.190425    11.00000   -1.50000
AFIX   0
C83   1   -0.239914    1.025783    0.227240    11.00000    0.04400    0.04042 =
         0.03647    0.00725   -0.00377   -0.01592
AFIX 137
H83A  2   -0.292865    1.041825    0.244042    11.00000   -1.50000
H83B  2   -0.226338    1.049213    0.185888    11.00000   -1.50000
H83C  2   -0.197094    1.034328    0.260446    11.00000   -1.50000
AFIX   0
C84   1   -0.558742    0.871863    0.093378    11.00000    0.01935    0.02837 =
         0.01504   -0.00467    0.00097   -0.00516
C85   1   -0.620818    0.821952    0.104906    11.00000    0.02596    0.03200 =
         0.00981   -0.00201   -0.00350   -0.00584
C86   1   -0.704128    0.841710    0.096353    11.00000    0.02117    0.03746 =
         0.02082   -0.00333   -0.00137   -0.00932
AFIX  43
H86   2   -0.746605    0.809968    0.103065    11.00000   -1.20000
AFIX   0
C87   1   -0.724658    0.906946    0.078261    11.00000    0.02075    0.04928 =
         0.02116    0.00071   -0.00291    0.00228
AFIX  43
H87   2   -0.780698    0.919629    0.074866    11.00000   -1.20000
AFIX   0
C88   1   -0.662410    0.953868    0.065066    11.00000    0.03169    0.02581 =
         0.02359    0.00243   -0.00096    0.00021
AFIX  43
H88   2   -0.677375    0.997606    0.051633    11.00000   -1.20000
AFIX   0
C89   1   -0.578977    0.937788    0.071215    11.00000    0.02467    0.02822 =
         0.01338   -0.00130   -0.00214   -0.00586
C90   1   -0.600786    0.749407    0.123177    11.00000    0.01832    0.03291 =
         0.02576   -0.00197   -0.00175   -0.00550
AFIX  13
H90   2   -0.540099    0.746333    0.130451    11.00000   -1.20000
AFIX   0
C91   1   -0.623482    0.700599    0.065107    11.00000    0.04457    0.03072 =
         0.03067   -0.00612    0.00501   -0.00637
AFIX 137
H91A  2   -0.682744    0.702663    0.056738    11.00000   -1.50000
H91B  2   -0.608170    0.654994    0.077509    11.00000   -1.50000
H91C  2   -0.593722    0.713620    0.024765    11.00000   -1.50000
AFIX   0
C92   1   -0.644064    0.726662    0.188950    11.00000    0.04391    0.02764 =
         0.02765    0.00352   -0.00106   -0.00410
AFIX 137
H92A  2   -0.625693    0.754916    0.225852    11.00000   -1.50000
H92B  2   -0.629849    0.680105    0.198313    11.00000   -1.50000
H92C  2   -0.703733    0.730731    0.183847    11.00000   -1.50000
AFIX   0
C93   1   -0.511745    0.987695    0.048019    11.00000    0.02777    0.02893 =
         0.02775    0.00084    0.00121   -0.00610
AFIX  13
H93   2   -0.458154    0.973941    0.068168    11.00000   -1.20000
AFIX   0
C94   1   -0.503412    0.984046   -0.030029    11.00000    0.04763    0.05506 =
         0.03219   -0.00173    0.01246   -0.02279
AFIX 137
H94A  2   -0.488316    0.938608   -0.043187    11.00000   -1.50000
H94B  2   -0.460779    1.015209   -0.044820    11.00000   -1.50000
H94C  2   -0.555960    0.996051   -0.050605    11.00000   -1.50000
AFIX   0
C95   1   -0.528974    1.061704    0.067888    11.00000    0.04488    0.02874 =
         0.03288    0.00174    0.00253   -0.00750
AFIX 137
H95A  2   -0.578378    1.077480    0.044882    11.00000   -1.50000
H95B  2   -0.482007    1.089493    0.055159    11.00000   -1.50000
H95C  2   -0.537344    1.064566    0.116087    11.00000   -1.50000
AFIX   0
C96   1   -0.632416    0.898007    0.273638    11.00000    0.02566    0.03370 =
         0.02291   -0.00844    0.00507   -0.00545
AFIX  23
H96A  2   -0.673134    0.894385    0.237207    11.00000   -1.20000
H96B  2   -0.625957    0.853127    0.293517    11.00000   -1.20000
AFIX   0
C97   1   -0.666778    0.946213    0.327670    11.00000    0.02540    0.03991 =
         0.02720   -0.00543    0.00208   -0.00187
AFIX 137
H97A  2   -0.633075    0.942941    0.367945    11.00000   -1.50000
H97B  2   -0.723594    0.933941    0.338175    11.00000   -1.50000
H97C  2   -0.665282    0.992082    0.310880    11.00000   -1.50000
AFIX   0
C98   1   -0.478494    1.022992    0.241771    11.00000    0.03042    0.02082 =
         0.02498   -0.00080    0.00272   -0.00376
AFIX  23
H98A  2   -0.430082    1.027905    0.212347    11.00000   -1.20000
H98B  2   -0.521302    1.054299    0.225958    11.00000   -1.20000
AFIX   0
C99   1   -0.453471    1.042362    0.314305    11.00000    0.04589    0.03360 =
         0.03020   -0.00866    0.00287   -0.00579
AFIX 137
H99A  2   -0.500013    1.034728    0.344279    11.00000   -1.50000
H99B  2   -0.437920    1.089559    0.315666    11.00000   -1.50000
H99C  2   -0.406788    1.014946    0.328457    11.00000   -1.50000
AFIX   0

ZN4   4   -0.077418    0.594561    0.981374    11.00000    0.02536    0.01681 =
         0.02567    0.00410    0.00959    0.00017
N7    3    0.085749    0.657122    0.934518    11.00000    0.01331    0.01640 =
         0.01329    0.00226   -0.00018    0.00056
N8    3   -0.014128    0.647082    0.848654    11.00000    0.01231    0.01342 =
         0.01457    0.00188   -0.00122   -0.00210
C100  1    0.007955    0.641155    0.914067    11.00000    0.01569    0.00771 =
         0.01953    0.00074   -0.00013    0.00477
C101  1    0.152022    0.695618    0.895274    11.00000    0.01847    0.02578 =
         0.01479   -0.00158   -0.00177   -0.00783
AFIX  23
H10A  2    0.191302    0.715531    0.927227    11.00000   -1.20000
H10B  2    0.182844    0.663651    0.867222    11.00000   -1.20000
AFIX   0
C102  1    0.117959    0.750677    0.851039    11.00000    0.02306    0.02039 =
         0.02688    0.00696   -0.00272   -0.01036
AFIX  23
H10C  2    0.162308    0.783147    0.841661    11.00000   -1.20000
H10D  2    0.074044    0.774484    0.875494    11.00000   -1.20000
AFIX   0
C103  1    0.082322    0.724864    0.783509    11.00000    0.02206    0.03331 =
         0.02128    0.00743   -0.00029   -0.00539
AFIX  23
H10E  2    0.039851    0.756364    0.767480    11.00000   -1.20000
H10F  2    0.126809    0.723382    0.749942    11.00000   -1.20000
AFIX   0
C104  1    0.043936    0.654355    0.790653    11.00000    0.01675    0.02530 =
         0.01374   -0.00179   -0.00096   -0.00360
AFIX  23
H10G  2    0.013909    0.643538    0.749183    11.00000   -1.20000
H10H  2    0.088823    0.621392    0.795606    11.00000   -1.20000
AFIX   0
C105  1    0.106097    0.646728    1.005885    11.00000    0.01764    0.01647 =
         0.01548    0.00600   -0.00592   -0.00566
C106  1    0.074656    0.693357    1.053916    11.00000    0.02342    0.01774 =
         0.02159   -0.00303    0.00098   -0.00538
C107  1    0.100471    0.684546    1.121116    11.00000    0.03362    0.02713 =
         0.01620   -0.00181    0.00296   -0.00820
AFIX  43
H107  2    0.079682    0.713657    1.154343    11.00000   -1.20000
AFIX   0
C108  1    0.155767    0.634053    1.139621    11.00000    0.02662    0.03434 =
         0.01385    0.00333   -0.00484   -0.00917
AFIX  43
H108  2    0.173923    0.630691    1.184386    11.00000   -1.20000
AFIX   0
C109  1    0.184101    0.588583    1.091736    11.00000    0.02291    0.02298 =
         0.02680    0.01427   -0.00442   -0.00048
AFIX  43
H109  2    0.219514    0.553375    1.104970    11.00000   -1.20000
AFIX   0
C110  1    0.160697    0.594263    1.023546    11.00000    0.01621    0.01802 =
         0.02036   -0.00103   -0.00225   -0.00275
C111  1    0.020206    0.753318    1.035119    11.00000    0.03493    0.02481 =
         0.02107   -0.00795   -0.00301    0.00276
AFIX  13
H111  2   -0.008234    0.741909    0.992483    11.00000   -1.20000
AFIX   0
C112  1    0.073322    0.816250    1.021970    11.00000    0.05920    0.01836 =
         0.03963   -0.00442   -0.00839    0.00798
AFIX 137
H11A  2    0.096909    0.832000    1.063992    11.00000   -1.50000
H11B  2    0.038905    0.851380    1.002671    11.00000   -1.50000
H11C  2    0.117686    0.805100    0.990944    11.00000   -1.50000
AFIX   0
C113  1   -0.047990    0.769623    1.087702    11.00000    0.04512    0.05393 =
         0.03893   -0.01651   -0.00116    0.01299
AFIX 137
H11D  2   -0.079691    0.729204    1.097310    11.00000   -1.50000
H11E  2   -0.084689    0.804052    1.069964    11.00000   -1.50000
H11F  2   -0.022233    0.785810    1.128712    11.00000   -1.50000
AFIX   0
C114  1    0.195774    0.544240    0.972459    11.00000    0.02046    0.02312 =
         0.02624    0.00339   -0.00562    0.00052
AFIX  13
H114  2    0.163981    0.549379    0.930166    11.00000   -1.20000
AFIX   0
C115  1    0.188098    0.469710    0.995409    11.00000    0.03263    0.02168 =
         0.04000   -0.00023   -0.00390    0.00573
AFIX 137
H11G  2    0.222078    0.462557    1.035027    11.00000   -1.50000
H11H  2    0.206818    0.440249    0.959582    11.00000   -1.50000
H11I  2    0.130605    0.459772    1.005952    11.00000   -1.50000
AFIX   0
C116  1    0.287885    0.560435    0.957120    11.00000    0.02570    0.02755 =
         0.03527    0.00068    0.00265    0.00739
AFIX 137
H11J  2    0.292670    0.606806    0.942212    11.00000   -1.50000
H11K  2    0.307892    0.530583    0.922080    11.00000   -1.50000
H11L  2    0.320784    0.554058    0.997462    11.00000   -1.50000
AFIX   0
C117  1   -0.101657    0.631851    0.833134    11.00000    0.01393    0.02188 =
         0.01650    0.00308    0.00328    0.00171
C118  1   -0.123894    0.565978    0.814872    11.00000    0.01857    0.02171 =
         0.01741    0.00563   -0.00396   -0.00577
C119  1   -0.209508    0.551692    0.805331    11.00000    0.02490    0.02285 =
         0.02325    0.00294   -0.00618   -0.00596
AFIX  43
H119  2   -0.226364    0.507813    0.793990    11.00000   -1.20000
AFIX   0
C120  1   -0.268223    0.602101    0.812660    11.00000    0.01165    0.03612 =
         0.02508    0.00664   -0.00156   -0.00577
AFIX  43
H120  2   -0.324745    0.591726    0.807282    11.00000   -1.20000
AFIX   0
C121  1   -0.244708    0.668469    0.827995    11.00000    0.01244    0.03737 =
         0.02576    0.00243   -0.00162    0.01095
AFIX  43
H121  2   -0.285478    0.702104    0.831872    11.00000   -1.20000
AFIX   0
C122  1   -0.160210    0.685129    0.837656    11.00000    0.02270    0.01760 =
         0.02100    0.00456   -0.00241   -0.00018
C123  1   -0.059437    0.511134    0.798865    11.00000    0.01792    0.01426 =
         0.03079    0.00314   -0.00237   -0.00172
AFIX  13
H123  2   -0.005103    0.526511    0.816368    11.00000   -1.20000
AFIX   0
C124  1   -0.079303    0.442345    0.831773    11.00000    0.03207    0.02274 =
         0.02858    0.00457   -0.00547   -0.00340
AFIX 137
H12A  2   -0.082536    0.447754    0.880161    11.00000   -1.50000
H12B  2   -0.035821    0.410357    0.820865    11.00000   -1.50000
H12C  2   -0.132004    0.425808    0.814919    11.00000   -1.50000
AFIX   0
C125  1   -0.050978    0.501995    0.721892    11.00000    0.03176    0.02489 =
         0.02975    0.00189   -0.00201    0.00391
AFIX 137
H12D  2   -0.104416    0.489714    0.703055    11.00000   -1.50000
H12E  2   -0.011008    0.466672    0.712521    11.00000   -1.50000
H12F  2   -0.032210    0.543872    0.701868    11.00000   -1.50000
AFIX   0
C126  1   -0.135957    0.759111    0.851214    11.00000    0.01963    0.02345 =
         0.03428   -0.00367   -0.00056    0.00520
AFIX  13
H126  2   -0.076642    0.759837    0.864246    11.00000   -1.20000
AFIX   0
C127  1   -0.145124    0.800806    0.786764    11.00000    0.03700    0.02281 =
         0.04350    0.00250    0.00616   -0.00043
AFIX 137
H12G  2   -0.114381    0.779406    0.750688    11.00000   -1.50000
H12H  2   -0.123476    0.845787    0.794276    11.00000   -1.50000
H12I  2   -0.203314    0.803604    0.774552    11.00000   -1.50000
AFIX   0
C128  1   -0.185909    0.791858    0.908617    11.00000    0.06127    0.02816 =
         0.03507   -0.00253   -0.00034    0.01457
AFIX 137
H12J  2   -0.243735    0.795443    0.895507    11.00000   -1.50000
H12K  2   -0.163973    0.836443    0.917754    11.00000   -1.50000
H12L  2   -0.181463    0.764301    0.948726    11.00000   -1.50000
AFIX   0
C129  1   -0.048999    0.497399    1.005104    11.00000    0.02391    0.01375 =
         0.02242    0.00420   -0.00152   -0.00182
AFIX  23
H12M  2   -0.097211    0.468729    0.995888    11.00000   -1.20000
H12N  2   -0.003257    0.482066    0.976457    11.00000   -1.20000
AFIX   0
C130  1   -0.023659    0.489349    1.079916    11.00000    0.02719    0.03497 =
         0.03149    0.00816   -0.00269   -0.01139
AFIX 137
H13D  2    0.026799    0.514636    1.088364    11.00000   -1.50000
H13E  2   -0.014157    0.442091    1.089688    11.00000   -1.50000
H13F  2   -0.067775    0.506286    1.108468    11.00000   -1.50000
AFIX   0
C131  1   -0.185605    0.633025    1.016432    11.00000    0.05864    0.03633 =
         0.09607    0.01533    0.04987    0.02305
AFIX  23
H13G  2   -0.173830    0.676121    1.038521    11.00000   -1.20000
H13H  2   -0.221956    0.642338    0.978031    11.00000   -1.20000
AFIX   0
C132  1   -0.230218    0.590242    1.063488    11.00000    0.06165    0.06843 =
         0.15884    0.03839    0.06618    0.01698
AFIX 137
H13I  2   -0.225913    0.543633    1.049236    11.00000   -1.50000
H13J  2   -0.288172    0.603443    1.064636    11.00000   -1.50000
H13K  2   -0.206332    0.595109    1.107985    11.00000   -1.50000
AFIX   0
HKLF 4


REM  061120_mp_a.res in P2(1)
REM wR2 = 0.0675, GooF = S = 1.026, Restrained GooF = 1.026 for all data
REM R1 = 0.0389 for 27447 Fo > 4sig(Fo) and 0.0474 for all 30273 data
REM 1359 parameters refined using 34 restraints

END

WGHT      0.0293      0.0000

REM Highest difference peak  0.610,  deepest hole -0.506,  1-sigma level  0.064
Q1    1  -0.2409  0.5987  1.0154  11.00000  0.05    0.40
Q2    1   0.0194  0.4928  0.5790  11.00000  0.05    0.37
Q3    1   0.1232  0.5850  0.4976  11.00000  0.05    0.34
Q4    1  -0.0844  0.5414  0.9826  11.00000  0.05    0.33
Q5    1  -0.5109  0.9817  0.2348  11.00000  0.05    0.32
Q6    1   0.1004  0.5998  0.4612  11.00000  0.05    0.30
Q7    1  -0.1415  0.5955  0.9661  11.00000  0.05    0.30
Q8    1  -0.5197  0.8768  0.2338  11.00000  0.05    0.28
Q9    1  -0.0931  0.6431  0.9792  11.00000  0.05    0.28
Q10   1  -0.5625  0.8950  0.2637  11.00000  0.05    0.28
;
_shelx_res_checksum              2798
_shelx_hkl_file                  
;
   0 -25   0   -0.35   12.17
   0 -25  -1   74.27   19.85
   0 -25   1   70.25   19.30
   0 -25  -2   31.86   15.97
   0 -25   2   -5.32   15.07
   0 -25   3   -3.46   15.10
   0 -25  -3   83.27   19.86
   0 -25  -4   58.07   19.16
   0 -25  -5   46.20   17.40
   0 -25  -6   74.00   20.67
   0 -25  -7   88.56   21.75
   0 -24   0  321.62   33.99
   0 -24   0  328.98   32.18
   0 -24   1    2.12    9.90
   0 -24  -1   -0.88   11.17
   0 -24   1   19.18   13.54
   0 -24  -1   15.92   13.96
   0 -24   2   78.35   17.96
   0 -24  -2   62.45   16.97
   0 -24  -2   74.17   17.87
   0 -24   2   48.00   16.82
   0 -24  -3   51.70   15.42
   0 -24   3   41.83   16.38
   0 -24  -3   52.08   17.86
   0 -24   3    9.78   12.95
   0 -24  -4  154.65   25.32
   0 -24   4  157.84   26.15
   0 -24   4  146.71   22.11
   0 -24  -4  202.76   26.76
   0 -24   5   64.26   17.15
   0 -24  -5   50.31   15.99
   0 -24   5   25.49   14.45
   0 -24  -6   43.36   16.65
   0 -24   6   68.64   18.16
   0 -24   6   64.64   20.00
   0 -24   7   19.82   15.10
   0 -24  -7   24.46   13.29
   0 -24   7   36.40   17.95
   0 -24  -8  166.94   25.89
   0 -24   8  134.34   22.40
   0 -24  -9   11.14   12.89
   0 -23   0   19.15   13.67
   0 -23   0   14.82   14.02
   0 -23  -1    8.47   11.72
   0 -23   1   13.48   11.84
   0 -23   1   26.47   13.03
   0 -23  -1   16.84   12.89
   0 -23   2   45.78   14.87
   0 -23  -2   29.55   14.25
   0 -23   2    4.66   12.50
   0 -23   3   39.02   14.60
   0 -23  -3   31.29   13.62
   0 -23   3   21.88   12.29
   0 -23  -4   24.60   14.48
   0 -23   4   11.85   13.31
   0 -23   4  -23.86   17.29
   0 -23  -5   39.49   15.19
   0 -23   5   26.48   11.79
   0 -23   5    2.41   14.49
   0 -23  -6  115.96   21.62
   0 -23   6  113.71   21.41
   0 -23   6   83.30   18.87
   0 -23   7   61.25   17.00
   0 -23  -7   57.12   16.48
   0 -23   7   50.74   16.49
   0 -23  -8    6.43   10.94
   0 -23   8   24.74   12.35
   0 -23   8   45.79   17.22
   0 -23   9   12.24   10.20
   0 -23  -9    0.07   11.66
   0 -23  10   54.78   14.94
   0 -23 -10   63.41   17.63
   0 -23  11   43.01   13.83
   0 -23 -11   26.52   13.78
   0 -23  12   -1.88   11.03
   0 -23 -12   16.75   12.43
   0 -23 -13   10.39   10.20
   0 -23  13   -3.55   10.35
   0 -23 -14   46.38   15.26
   0 -22   0  396.53   35.03
   0 -22   0  415.27   33.58
   0 -22   1   -0.25   11.54
   0 -22  -1    5.67   10.81
   0 -22   1   18.36   13.37
   0 -22  -1   34.04   14.74
   0 -22   2  191.81   26.02
   0 -22  -2  214.14   27.03
   0 -22  -2  197.75   24.39
   0 -22   2  139.17   21.72
   0 -22   3   -1.87    9.69
   0 -22  -3    1.20   10.63
   0 -22   3   -5.96   13.27
   0 -22  -4  237.60   27.56
   0 -22   4  229.30   27.81
   0 -22   4  193.03   24.24
   0 -22  -4  296.72   29.65
   0 -22  -5   -2.57   11.35
   0 -22   5   -6.20    9.94
   0 -22   5   -8.03   15.53
   0 -22   6  145.86   22.68
   0 -22  -6  137.31   21.63
   0 -22   6  107.77   19.04
   0 -22  -7    4.59    9.21
   0 -22   7    5.82   10.77
   0 -22   7   18.99   14.25
   0 -22  -8  173.02   24.85
   0 -22   8  203.81   25.71
   0 -22   8  204.77   27.44
   0 -22   9   78.13   20.60
   0 -22  -9   63.68   16.79
   0 -22   9   84.22   19.62
   0 -22 -10   22.85   12.85
   0 -22  10   36.30   13.31
   0 -22  10   51.14   17.81
   0 -22  11   25.50   12.13
   0 -22 -11   18.28   12.82
   0 -22  11   15.75   14.63
   0 -22  12   98.46   19.86
   0 -22 -12  101.37   19.52
   0 -22 -13   29.35   12.98
   0 -22  13   55.63   14.80
   0 -22 -14   -5.02   10.59
   0 -22  14    5.25   10.73
   0 -21   0    0.78   10.30
   0 -21   0   28.29   15.30
   0 -21  -1   22.05   12.32
   0 -21   1   23.86   11.99
   0 -21   1   29.79   13.87
   0 -21  -1   65.12   17.43
   0 -21  -2   82.83   18.90
   0 -21   2   49.94   15.82
   0 -21   2   45.74   15.07
   0 -21  -3   26.77   13.77
   0 -21   3   27.74   11.70
   0 -21   3   18.77   13.77
   0 -21  -4   68.84   16.59
   0 -21   4   63.64   16.48
   0 -21   4   33.44   11.67
   0 -21   5   -7.35   10.75
   0 -21  -5   29.42   13.66
   0 -21   5   -8.79   14.89
   0 -21  -6   44.45   13.54
   0 -21   6   48.64   15.24
   0 -21   6   18.67   12.87
   0 -21  -7  107.07   18.97
   0 -21   7   98.88   17.84
   0 -21   7  115.79   22.30
   0 -21   8  132.52   20.79
   0 -21  -8  128.14   20.90
   0 -21   8  133.78   22.81
   0 -21  -9   69.40   17.33
   0 -21   9   70.99   16.73
   0 -21   9   71.49   19.79
   0 -21  10    4.41    9.69
   0 -21 -10  -15.59   11.76
   0 -21  10   -3.61   11.94
   0 -21  11   45.09   13.21
   0 -21 -11   63.17   17.07
   0 -21  11   58.07   17.01
   0 -21 -12  250.77   27.40
   0 -21  12  281.76   29.02
   0 -21  12  257.99   30.48
   0 -21 -13    3.24    9.86
   0 -21  13   26.25   12.17
   0 -21 -14   29.37   12.31
   0 -21  14   35.59   13.24
   0 -20   0  244.88   27.04
   0 -20   0  298.63   27.57
   0 -20   1   20.97   12.31
   0 -20  -1   10.18   10.30
   0 -20   1   42.50   15.38
   0 -20   2  778.86   45.69
   0 -20  -2  790.17   45.70
   0 -20   2  742.93   41.91
   0 -20  -2  785.86   41.66
   0 -20   3   -6.77    9.94
   0 -20  -3   21.35   12.65
   0 -20   3    8.97   11.08
   0 -20   4   -0.17    9.36
   0 -20  -4   -0.87    8.56
   0 -20   4  -10.39   13.50
   0 -20   5   18.01   10.65
   0 -20  -5   -6.76   10.72
   0 -20   5   -8.26   15.01
   0 -20   6  285.35   28.98
   0 -20  -6  325.25   29.82
   0 -20   6  293.78   27.53
   0 -20  -7   52.35   15.20
   0 -20   7   28.47   11.54
   0 -20   7   30.61   11.68
   0 -20   8   45.01   13.48
   0 -20  -8   23.81   12.42
   0 -20   8   55.20   16.45
   0 -20   9   47.00   13.53
   0 -20  -9   40.42   13.89
   0 -20   9   61.58   17.89
   0 -20 -10  185.11   23.83
   0 -20  10  206.11   24.63
   0 -20  10  186.53   24.44
   0 -20 -11   19.29   11.81
   0 -20  11    7.16   10.86
   0 -20  11   16.12   13.28
   0 -20 -12   -0.16   10.05
   0 -20  12    7.40    9.32
   0 -20  12   -1.70   12.06
   0 -20  13   35.38   14.29
   0 -20 -13   34.66   13.49
   0 -20  13   46.59   15.31
   0 -20 -14   81.74   16.66
   0 -20  14   83.14   17.03
   0 -20  14   78.65   18.94
   0 -20 -15   53.08   14.37
   0 -19   0   23.89   12.43
   0 -19   0   59.59   17.26
   0 -19   1   36.73   13.01
   0 -19  -1   62.77   14.70
   0 -19  -1  101.85   19.90
   0 -19   1   82.67   17.32
   0 -19   2   55.72   15.13
   0 -19  -2   57.98   15.12
   0 -19   2   67.06   16.57
   0 -19   3  131.87   19.65
   0 -19  -3  122.95   19.70
   0 -19   3  106.76   16.86
   0 -19  -4   12.55   10.27
   0 -19   4    2.48    7.83
   0 -19   4    7.14   11.26
   0 -19   5   10.61    9.59
   0 -19  -5   16.06   11.20
   0 -19   5   10.70   12.51
   0 -19  -6   29.92   11.09
   0 -19   6   23.71   10.23
   0 -19   6    7.26   12.46
   0 -19   7   25.68   10.80
   0 -19  -7   17.28   11.37
   0 -19   7    0.88   12.99
   0 -19  -8  102.44   17.25
   0 -19   8  102.39   17.47
   0 -19   8  102.46   18.76
   0 -19  -9   42.22   13.81
   0 -19   9   46.66   13.40
   0 -19   9   38.09   14.83
   0 -19 -10  147.22   20.20
   0 -19  10  158.89   20.70
   0 -19  10  148.05   21.67
   0 -19  11    8.02    9.75
   0 -19 -11    1.07    8.82
   0 -19  11    0.39   12.08
   0 -19 -12   58.07   14.94
   0 -19  12   43.04   12.81
   0 -19  12   54.55   16.47
   0 -19 -13   82.30   16.12
   0 -19  13   99.73   17.49
   0 -19  13   79.45   17.88
   0 -19 -14  373.65   31.78
   0 -19  14  360.14   29.88
   0 -19  14  347.29   33.46
   0 -19  15    9.60   10.28
   0 -19 -15   22.34   10.75
   0 -19  15   -3.51   13.01
   0 -18   0 1260.03   53.62
   0 -18   0 1341.63   30.15
   0 -18   0 1300.73   49.22
   0 -18   1   15.68   10.03
   0 -18  -1   98.61   19.44
   0 -18   1   77.29   17.70
   0 -18  -2  405.96   31.57
   0 -18   2  396.53   30.68
   0 -18   2  417.15   30.00
   0 -18   3   19.75   11.99
   0 -18  -3   25.93   12.79
   0 -18   3    7.37    9.36
   0 -18   4  548.90   35.82
   0 -18  -4  522.28   35.23
   0 -18   4  523.40   34.14
   0 -18   5   13.65   11.57
   0 -18  -5    4.20    9.39
   0 -18   5  -14.56   15.51
   0 -18   6   79.03   15.20
   0 -18  -6   85.96   15.60
   0 -18   6   50.12   13.15
   0 -18   7   29.55   11.53
   0 -18  -7   24.74   10.44
   0 -18   7   10.64   11.42
   0 -18   8  305.86   26.90
   0 -18  -8  281.91   26.54
   0 -18   8  306.99   28.91
   0 -18   9   17.16   11.02
   0 -18  -9   19.03   11.15
   0 -18   9   10.81   12.62
   0 -18  10  127.41   18.72
   0 -18 -10  140.48   19.29
   0 -18  10   94.70   18.11
   0 -18 -11   94.55   16.50
   0 -18  11   96.22   16.50
   0 -18  11  107.87   19.50
   0 -18  12  356.88   29.65
   0 -18 -12  396.41   30.85
   0 -18  12  386.11   33.40
   0 -18  13    9.51    8.23
   0 -18 -13    6.05    9.55
   0 -18  13   17.54   12.28
   0 -18 -14   52.52   13.70
   0 -18  14   53.63   12.73
   0 -18  14   55.13   16.01
   0 -18  15  142.26   18.89
   0 -18 -15  139.54   19.44
   0 -18  15  124.92   21.34
   0 -18  16   -1.36   12.48
   0 -17   0   -4.34    7.77
   0 -17   0   81.88   17.40
   0 -17  -1   93.31   15.34
   0 -17   1  110.55   16.35
   0 -17   1  146.60   20.08
   0 -17   1  101.23    7.67
   0 -17  -2  110.55   17.25
   0 -17   2  135.07   18.31
   0 -17   2  190.79   21.03
   0 -17  -3   57.18   13.42
   0 -17   3   47.91   12.52
   0 -17   3   57.57   14.17
   0 -17   4  366.07   28.80
   0 -17  -4  327.48   27.25
   0 -17   4  291.85   24.77
   0 -17   5    4.94    9.15
   0 -17  -5  -25.52   11.28
   0 -17   5  -11.30   12.70
   0 -17  -6  163.99   10.90
   0 -17  -6  160.35   19.73
   0 -17   6  189.64   21.57
   0 -17   6  138.41   17.41
   0 -17  -7   15.00    5.00
   0 -17   7   16.31    8.42
   0 -17  -7   12.83   10.22
   0 -17   7    1.02   10.66
   0 -17  -8   58.86    8.43
   0 -17  -8   68.23   14.08
   0 -17   8   58.88   14.36
   0 -17   8   73.48   16.77
   0 -17  -9   56.49    8.98
   0 -17   9   40.42   11.80
   0 -17  -9   68.07   13.65
   0 -17   9   43.14   14.38
   0 -17 -10  496.25   24.78
   0 -17  10  463.13   31.27
   0 -17 -10  519.29   34.11
   0 -17  10  455.27   33.71
   0 -17 -11   55.11    9.88
   0 -17  11   52.66   11.97
   0 -17 -11   50.34   13.48
   0 -17  11   50.88   14.77
   0 -17 -12   95.32   12.81
   0 -17 -12   69.44   14.42
   0 -17  12   76.80   13.89
   0 -17  12   59.48   14.76
   0 -17  13   -2.91    7.91
   0 -17 -13    4.36    8.05
   0 -17  13    0.31   10.27
   0 -17 -14   81.12   15.16
   0 -17 -14   66.70   14.21
   0 -17  14   75.22   14.54
   0 -17  14   64.61   16.91
   0 -17 -15   37.24   10.86
   0 -17  15   19.08    8.94
   0 -17  15   18.49   12.71
   0 -17  16   17.40   12.62
   0 -17  17   18.89   11.84
   0 -16   0   72.35   13.75
   0 -16   0  176.19   20.52
   0 -16  -1   19.42    8.99
   0 -16   1    4.65    7.69
   0 -16   2  397.50   28.42
   0 -16  -2  400.09   28.64
   0 -16   2  464.29   28.62
   0 -16   2  416.83   11.57
   0 -16   3   39.73   12.22
   0 -16  -3   23.78   10.12
   0 -16   3   64.60   13.42
   0 -16  -4  774.15   18.63
   0 -16   4  741.37   38.72
   0 -16  -4  685.58   37.60
   0 -16   4  696.97   36.97
   0 -16  -5   81.42    7.25
   0 -16   5   79.87   15.01
   0 -16  -5   87.65   14.83
   0 -16   5   86.66   13.74
   0 -16  -6  225.24   12.97
   0 -16  -6  206.30   21.28
   0 -16   6  215.44   21.69
   0 -16   6  204.29   20.83
   0 -16  -7   15.15    5.24
   0 -16  -7   14.42    7.87
   0 -16   7    1.54    8.65
   0 -16   7    3.25    9.71
   0 -16  -8  518.62   22.63
   0 -16   8  451.51   32.78
   0 -16   8  502.56   32.06
   0 -16  -8  493.62   31.87
   0 -16  -9   68.10   14.02
   0 -16  -9   66.19    9.43
   0 -16   9   95.22   17.59
   0 -16   9   95.76   16.00
   0 -16  -9   58.80   13.30
   0 -16 -10  207.24   21.53
   0 -16 -10  214.63   16.75
   0 -16 -10  201.78   21.36
   0 -16  10  201.46   21.06
   0 -16  10  213.47   23.59
   0 -16 -11  -11.71    8.52
   0 -16  11  -10.53    9.11
   0 -16 -11    9.46    8.75
   0 -16  11   20.15   10.51
   0 -16 -12  111.21   16.84
   0 -16 -12  116.35   16.98
   0 -16  12  110.46   16.20
   0 -16  12  101.35   18.12
   0 -16 -13   45.25   11.31
   0 -16  13   32.42    9.52
   0 -16 -13   65.72   13.24
   0 -16  13   44.14   13.32
   0 -16 -14  111.31   16.25
   0 -16 -14  112.85   16.66
   0 -16  14  108.78   15.29
   0 -16  14  102.87   18.98
   0 -16 -15   19.84   10.28
   0 -16 -15   21.19   10.24
   0 -16  15    8.91    8.41
   0 -16  15   19.57   12.13
   0 -16 -16   42.65   11.47
   0 -16 -16   43.14   11.13
   0 -16  16   33.20   13.96
   0 -16 -17   96.91   17.12
   0 -16  17  140.64   22.69
   0 -16  18   12.49   11.46
   0 -15   0   -3.58    8.55
   0 -15   0   93.51   17.70
   0 -15  -1   23.17    9.43
   0 -15   1   10.04    7.84
   0 -15  -2   91.70   14.69
   0 -15   2   83.26   14.10
   0 -15   2  114.12   16.65
   0 -15   2   94.85    5.98
   0 -15  -3   76.34   13.47
   0 -15   3   57.28   12.97
   0 -15   3   89.58   15.28
   0 -15  -4  360.10   13.63
   0 -15  -4  365.70   26.59
   0 -15   4  343.66   25.62
   0 -15   4  401.86   26.88
   0 -15  -5   26.85    5.32
   0 -15   5   16.05    9.43
   0 -15  -5   11.11    8.53
   0 -15   5   -1.50   10.82
   0 -15  -6  241.01   13.48
   0 -15   6  174.24   19.45
   0 -15   6  203.31   20.43
   0 -15  -6  242.43   21.65
   0 -15  -7   39.61   11.21
   0 -15  -7   40.88    6.80
   0 -15   7    9.48   10.12
   0 -15   7   42.96   11.78
   0 -15  -7   38.82   10.65
   0 -15  -8   80.28   16.06
   0 -15  -8  107.92   10.96
   0 -15   8  114.18   15.55
   0 -15  -8  126.62   16.77
   0 -15   8  118.73   18.34
   0 -15  -9   22.68   10.57
   0 -15  -9    9.03    7.90
   0 -15   9   10.67    8.74
   0 -15   9    8.60    8.79
   0 -15 -10  107.50   15.47
   0 -15  10  117.06   16.16
   0 -15 -10  119.42   16.33
   0 -15  10  116.78   17.97
   0 -15 -11   -5.83    9.34
   0 -15  11    7.31    8.05
   0 -15 -11    9.71    7.69
   0 -15  11   -5.54   11.51
   0 -15 -12   74.35   13.17
   0 -15 -12   57.98   12.71
   0 -15  12   70.86   13.07
   0 -15  12   58.61   14.11
   0 -15 -13   26.51    9.28
   0 -15 -13   23.94    8.69
   0 -15  13   23.87    9.44
   0 -15  13   23.24   10.67
   0 -15 -14    0.71    7.62
   0 -15  14    0.53    7.19
   0 -15 -14    1.56    7.77
   0 -15  14    1.22   11.31
   0 -15 -15   -6.89    8.32
   0 -15  15   -2.72    7.50
   0 -15 -15    0.88    6.72
   0 -15  15   -6.83   11.12
   0 -15 -16  346.32   27.17
   0 -15 -16  342.63   25.39
   0 -15  16  337.56   31.87
   0 -15 -17   38.48   11.32
   0 -15  17   57.95   17.31
   0 -15  18   -7.67   11.32
   0 -15  19   19.38   12.21
   0 -14   0  105.24   14.98
   0 -14   1   23.07    9.44
   0 -14  -1   12.63    8.60
   0 -14   2 1370.15   47.97
   0 -14  -2 1426.22   49.07
   0 -14   2 1353.09   21.08
   0 -14   2 1392.78   44.68
   0 -14  -3   22.85    3.79
   0 -14   3   24.86    9.86
   0 -14  -3   37.22   11.00
   0 -14   3   37.60   11.49
   0 -14  -4  198.18   10.18
   0 -14  -4  191.38   18.77
   0 -14   4  185.48   18.64
   0 -14   4  198.28   18.73
   0 -14  -5    8.18    3.79
   0 -14   5   -0.83   11.30
   0 -14   5   13.02    8.77
   0 -14  -5   -1.04    7.73
   0 -14  -6  670.19   34.34
   0 -14  -6  682.81   22.79
   0 -14   6  623.49   33.45
   0 -14   6  724.62   34.89
   0 -14  -6  646.15   33.26
   0 -14  -7  126.54   16.01
   0 -14  -7  136.95   11.25
   0 -14  -7  131.85   16.49
   0 -14   7  114.43   14.92
   0 -14   7   93.88   16.15
   0 -14  -8   47.40   11.82
   0 -14   8   51.81   11.11
   0 -14  -8   55.54   11.40
   0 -14   8   38.10   13.09
   0 -14  -9   19.28    7.76
   0 -14  -9   14.73    7.91
   0 -14   9   22.13    8.61
   0 -14   9   25.73   12.27
   0 -14 -10  393.45   26.89
   0 -14  10  405.97   26.47
   0 -14 -10  385.30   26.20
   0 -14  10  400.00   29.43
   0 -14 -11   60.31   12.65
   0 -14  11   32.96    9.98
   0 -14 -11   50.51   10.94
   0 -14  11   35.59   12.09
   0 -14 -12  241.48   22.07
   0 -14 -12  216.40   19.96
   0 -14  12  262.13   21.61
   0 -14  12  247.60   24.29
   0 -14 -13   78.04   13.30
   0 -14 -13   49.51   10.67
   0 -14  13   59.08   11.33
   0 -14  13   42.36   11.72
   0 -14 -14  242.59   22.14
   0 -14 -14  224.41   20.32
   0 -14  14  245.17   20.73
   0 -14  14  242.82   25.50
   0 -14 -15   64.10   12.73
   0 -14 -15   54.67   11.24
   0 -14  15   45.35    9.96
   0 -14  15   45.02   13.84
   0 -14 -16   44.92   11.44
   0 -14 -16   52.40   11.15
   0 -14  16   30.80   13.25
   0 -14 -17   27.88   10.70
   0 -14  17   40.15   14.96
   0 -14  18   24.05   13.64
   0 -14  19   36.73   14.19
   0 -14  20   96.26   19.93
   0 -13   0   11.08    9.61
   0 -13  -1  114.66   14.46
   0 -13   1  133.71   15.32
   0 -13   1  174.66   18.43
   0 -13   2   68.52   11.55
   0 -13  -2   59.03   10.99
   0 -13   2   53.03    4.51
   0 -13   2  112.78   15.41
   0 -13  -3   30.72    4.13
   0 -13   3   42.55   11.53
   0 -13  -3   41.69   10.23
   0 -13   3   40.55   10.59
   0 -13  -4  424.02   26.00
   0 -13  -4  421.14   14.97
   0 -13   4  422.38   25.77
   0 -13  -4  407.34   25.67
   0 -13   4  414.71   25.88
   0 -13  -5   94.70   13.84
   0 -13  -5   95.17    8.37
   0 -13   5   73.89   12.47
   0 -13  -5   66.12   12.26
   0 -13   5   69.21   11.08
   0 -13  -6  364.71   24.37
   0 -13  -6  360.60   16.46
   0 -13   6  356.12   23.84
   0 -13  -6  377.11   25.00
   0 -13   6  299.88   22.54
   0 -13  -7    7.57    7.79
   0 -13  -7    9.84    7.46
   0 -13   7    1.05    6.66
   0 -13   7   15.96   10.05
   0 -13  -8  364.56   24.68
   0 -13   8  347.42   23.47
   0 -13  -8  304.99   22.59
   0 -13   8  330.43   25.61
   0 -13  -9   94.97   14.12
   0 -13   9  115.04   14.00
   0 -13  -9   99.87   14.38
   0 -13   9   81.00   14.67
   0 -13 -10  106.08   14.37
   0 -13 -10   94.00   13.08
   0 -13  10  128.18   14.89
   0 -13  10  100.18   16.55
   0 -13 -11   63.07   11.57
   0 -13  11   76.57   11.80
   0 -13 -11   88.82   13.35
   0 -13  11   81.93   14.56
   0 -13 -12  147.95   16.43
   0 -13 -12  120.13   14.55
   0 -13  12  126.51   14.79
   0 -13  12  117.15   17.40
   0 -13 -13   54.70   11.31
   0 -13  13   46.99    9.92
   0 -13 -13   61.56   11.21
   0 -13  13   51.86   13.98
   0 -13 -14  163.17   17.97
   0 -13 -14  158.57   16.39
   0 -13  14  156.31   16.17
   0 -13  14  141.30   19.83
   0 -13 -15   46.96   11.29
   0 -13 -15   14.85    6.96
   0 -13  15   26.18    8.66
   0 -13  15   14.34    9.83
   0 -13 -16  144.41   16.72
   0 -13 -16  109.73   13.45
   0 -13  16  136.94   15.08
   0 -13  16  122.69   19.41
   0 -13  17   83.56   17.96
   0 -13 -17   71.40   12.21
   0 -13  18  107.65   19.59
   0 -13 -19   40.03   14.16
   0 -13  19   17.65   11.50
   0 -13 -20   60.99   16.02
   0 -13  20   70.17   18.58
   0 -13 -21   71.72   17.44
   0 -13  21   60.59   17.88
   0 -13 -22   49.64   16.26
   0 -12   0 3506.65   70.11
   0 -12   1    1.54    7.30
   0 -12  -1   10.32    8.25
   0 -12  -2   69.67    5.26
   0 -12   2   65.66    4.57
   0 -12   2  123.96   15.60
   0 -12   2   59.92   10.62
   0 -12  -2   70.58   11.36
   0 -12  -3   50.00   10.30
   0 -12  -3   52.49    5.28
   0 -12   3   68.36   12.39
   0 -12  -3   62.15   11.43
   0 -12   3   56.96   11.14
   0 -12  -4 1287.87   42.69
   0 -12  -4 1310.77   26.28
   0 -12   4 1302.55   41.77
   0 -12  -4 1327.94   43.59
   0 -12   4 1313.75   43.21
   0 -12  -5   17.71    8.25
   0 -12  -5   16.21    4.22
   0 -12   5   14.02    9.11
   0 -12  -5    5.44    6.45
   0 -12   5   13.39    6.57
   0 -12   6   58.16   10.02
   0 -12   6   68.48   10.83
   0 -12  -6   64.26   11.03
   0 -12  -6   71.97   11.18
   0 -12   7  121.39   16.54
   0 -12  -7  113.71   14.05
   0 -12   7  113.11   13.84
   0 -12  -7  102.27   13.46
   0 -12   8  828.02   34.67
   0 -12  -8  790.23   34.15
   0 -12   8  752.22   36.18
   0 -12   8  784.44   28.05
   0 -12  -8  844.84   35.41
   0 -12  -9   21.56    8.14
   0 -12   9   24.69    8.01
   0 -12  -9   20.41    8.07
   0 -12   9   20.18   10.90
   0 -12   9   18.27    5.48
   0 -12 -10   28.87    9.16
   0 -12  10   16.57    5.06
   0 -12 -10   20.71    7.80
   0 -12  10   14.40    6.29
   0 -12  10   22.24   11.04
   0 -12 -11   91.68   13.53
   0 -12  11   85.59   11.78
   0 -12 -11   75.46   11.80
   0 -12  11   74.47   13.13
   0 -12 -12  135.95   15.15
   0 -12 -12  136.81   14.61
   0 -12  12  137.67   14.45
   0 -12  12  141.05   18.48
   0 -12 -13   36.80   10.22
   0 -12 -13   31.02    8.69
   0 -12  13   33.58    8.15
   0 -12  13   32.44   10.61
   0 -12 -14   78.69   12.57
   0 -12  14   48.03   12.68
   0 -12 -14   75.04   11.50
   0 -12  14  100.15   12.34
   0 -12 -15  168.45   17.59
   0 -12 -15  189.52   21.20
   0 -12  15  148.78   19.55
   0 -12  15  180.74   16.15
   0 -12 -15  171.36   15.83
   0 -12 -16  152.99   16.68
   0 -12 -16  160.12   20.18
   0 -12  16  171.77   21.57
   0 -12 -16  120.39   13.26
   0 -12  16  158.82   14.87
   0 -12  17   23.16   12.28
   0 -12 -17   28.13    9.14
   0 -12 -17   13.40   10.01
   0 -12  18   28.86   11.89
   0 -12 -18   39.87   10.18
   0 -12 -18   42.50   13.15
   0 -12  19  137.06   21.75
   0 -12  19  151.83   22.98
   0 -12 -19  134.82   21.16
   0 -12  20   26.51   14.60
   0 -12  20   -9.55   13.76
   0 -12 -20   -1.84    9.78
   0 -12  21   17.17   13.16
   0 -12  21   38.08   15.00
   0 -12 -21   -2.22    9.54
   0 -12 -22   32.86   13.14
   0 -12 -23   38.91   14.33
   0 -11   0   -3.37    7.15
   0 -11   1  206.31   17.13
   0 -11  -1  158.58   15.45
   0 -11   1  244.58   19.24
   0 -11  -2   69.54    4.98
   0 -11   2   71.75    4.81
   0 -11   2  119.76   15.41
   0 -11   2   67.70   11.15
   0 -11  -2   72.07   11.64
   0 -11  -3  105.85   12.80
   0 -11  -3   94.51    6.53
   0 -11   3  103.94   13.20
   0 -11  -3   82.83   12.02
   0 -11   3   82.09   11.38
   0 -11  -4   41.98    8.93
   0 -11   4   38.04    9.23
   0 -11  -4   24.68    7.43
   0 -11  -4   37.00    5.06
   0 -11   4   44.49   10.41
   0 -11   4   34.86    7.27
   0 -11  -5   20.98    7.55
   0 -11   5   23.96    6.93
   0 -11   5   10.22    9.39
   0 -11   5   14.32    4.32
   0 -11  -5   26.17    7.63
   0 -11   6  188.38   16.29
   0 -11  -6  191.31   16.57
   0 -11   6  192.67   17.98
   0 -11   6  183.67   13.72
   0 -11  -6  199.87   16.83
   0 -11   7  121.87   13.32
   0 -11  -7  122.01   13.58
   0 -11   7  142.19   16.91
   0 -11   7  134.98   11.79
   0 -11  -7  129.25   14.15
   0 -11  -8  996.69   36.00
   0 -11   8  941.12   34.83
   0 -11  -8  892.94   34.73
   0 -11   8  933.52   38.62
   0 -11   8  903.25   28.45
   0 -11  -9    4.39    6.27
   0 -11   9   14.92    5.24
   0 -11   9   18.74    7.73
   0 -11  -9    8.28    6.35
   0 -11   9   10.87    8.90
   0 -11 -10  703.48   31.49
   0 -11  10  715.51   30.13
   0 -11 -10  700.20   30.37
   0 -11  10  657.39   34.09
   0 -11 -11  209.79   17.64
   0 -11 -11  192.21   16.49
   0 -11  11  176.39   15.69
   0 -11  11  178.90   19.29
   0 -11 -12  112.27   13.78
   0 -11  12  112.14   16.68
   0 -11  12   99.18   12.04
   0 -11 -12  107.42   12.82
   0 -11 -13    5.99    6.09
   0 -11 -13   -2.41    8.22
   0 -11  13    1.62    9.27
   0 -11  13    2.24    5.10
   0 -11 -13    2.34    5.38
   0 -11 -14  143.32   15.20
   0 -11 -14  169.26   18.90
   0 -11  14  145.56   18.60
   0 -11  14  115.85   16.50
   0 -11 -14  127.59   13.21
   0 -11  14  142.10   13.73
   0 -11  15   96.79   11.25
   0 -11 -15  104.18   12.35
   0 -11 -15  131.09   14.81
   0 -11 -15  131.14   17.45
   0 -11  15   86.58   15.16
   0 -11  15  121.32   18.21
   0 -11  15  109.10   17.54
   0 -11  16  120.00   12.13
   0 -11 -16  123.88   12.82
   0 -11 -16  128.11   14.81
   0 -11 -16  112.71   17.73
   0 -11  16  106.68   16.92
   0 -11  16  108.52   17.81
   0 -11  16  148.60   20.40
   0 -11 -17   30.23    8.61
   0 -11  17   15.77   11.15
   0 -11 -17   21.00   11.40
   0 -11  17   36.47   13.08
   0 -11  17   18.97   10.91
   0 -11 -18  264.77   20.87
   0 -11 -18  268.84   26.60
   0 -11  18  258.68   26.72
   0 -11  18  265.00   27.66
   0 -11  18  231.45   25.84
   0 -11  19   17.74   13.06
   0 -11 -19   15.04   11.28
   0 -11  19   16.90   10.79
   0 -11  19   14.20   11.22
   0 -11  20   12.25   12.78
   0 -11 -20   17.64   11.79
   0 -11  20   39.28   14.69
   0 -11  20   46.09   14.17
   0 -11  21   10.81   11.87
   0 -11 -21   40.46   14.66
   0 -11  21   26.37   12.97
   0 -11  21   45.68   15.51
   0 -11  22  196.53   26.97
   0 -11  22  158.50   24.19
   0 -11  22  164.33   24.88
   0 -11 -22  187.98   24.82
   0 -11 -23   39.54   14.05
   0 -10   0  464.14   22.37
   0 -10   0  421.62   22.78
   0 -10   1    5.28    6.79
   0 -10   1   18.66    8.03
   0 -10   2 3232.38   60.86
   0 -10  -2 3181.52   60.35
   0 -10  -2 3190.73   60.29
   0 -10  -2 3202.45   32.30
   0 -10   2 3128.72   27.23
   0 -10   2 3207.05   55.54
   0 -10   2 3162.29   55.34
   0 -10   3   11.02    6.94
   0 -10  -3    3.44    6.06
   0 -10  -3   -0.39    5.92
   0 -10  -3    0.46    2.54
   0 -10   3   10.38    5.88
   0 -10  -4 2075.37   49.02
   0 -10   4 2024.98   48.24
   0 -10   4 1970.45   47.22
   0 -10   4 2023.11   43.21
   0 -10  -4 2044.04   48.49
   0 -10  -5   99.82   11.57
   0 -10   5   97.96   11.53
   0 -10   5   87.43   11.53
   0 -10   5  101.78    9.55
   0 -10  -5  118.88   12.36
   0 -10  -6  489.03   24.22
   0 -10   6  479.16   23.88
   0 -10   6  450.28   24.80
   0 -10   6  487.18   20.29
   0 -10  -6  485.85   24.08
   0 -10   7   12.98    5.51
   0 -10  -7   11.85    5.80
   0 -10   7   33.60   10.30
   0 -10   7   14.01    4.44
   0 -10  -7   12.58    5.96
   0 -10   8  678.75   28.09
   0 -10  -8  686.05   28.36
   0 -10   8  695.23   31.70
   0 -10   8  671.61   22.88
   0 -10  -8  682.61   28.93
   0 -10   9  100.93   11.75
   0 -10  -9   86.04   11.13
   0 -10   9   89.23   13.72
   0 -10   9   84.09    8.66
   0 -10  -9   90.20   11.45
   0 -10 -10  425.14   23.67
   0 -10  10  396.19   25.98
   0 -10  10  402.63   21.52
   0 -10 -10  427.37   22.42
   0 -10 -11   32.03    7.94
   0 -10  11   24.98    9.76
   0 -10 -11   38.17    9.65
   0 -10  11   21.88    7.58
   0 -10  11   39.16    7.95
   0 -10 -11   38.04    8.47
   0 -10  12  286.08   18.30
   0 -10 -12  276.87   18.35
   0 -10 -12  273.70   19.53
   0 -10 -12  318.69   23.53
   0 -10  12  309.16   23.52
   0 -10  12  277.33   23.10
   0 -10  12  282.12   23.17
   0 -10 -13  184.03   15.08
   0 -10  13  166.25   13.90
   0 -10 -13  166.19   15.62
   0 -10 -13  160.49   17.82
   0 -10  13  136.49   17.35
   0 -10  13  134.44   17.53
   0 -10  13  140.95   18.06
   0 -10  14  120.57   12.16
   0 -10 -14  119.22   12.27
   0 -10 -14  115.95   13.68
   0 -10 -14  100.10   15.46
   0 -10  14  102.78   15.94
   0 -10  14  140.10   19.00
   0 -10  14  117.75   17.67
   0 -10 -15   14.16    5.31
   0 -10  15   24.10    6.59
   0 -10 -15   10.67    6.05
   0 -10 -15   18.55   10.04
   0 -10  15   14.35   10.13
   0 -10  15   22.18   11.01
   0 -10  15    6.01    8.96
   0 -10  16   10.19    4.59
   0 -10 -16    5.56    4.80
   0 -10 -16    3.99    5.49
   0 -10 -16   27.37   11.84
   0 -10  16   19.64   11.26
   0 -10  16   13.82    9.65
   0 -10  16   15.00   11.43
   0 -10 -17  136.91   15.01
   0 -10  17   92.51   15.97
   0 -10 -17  115.44   17.80
   0 -10  17  143.22   19.64
   0 -10  17  139.90   20.24
   0 -10 -18   11.58    6.72
   0 -10 -18   25.54   11.24
   0 -10  18   14.90   12.06
   0 -10  18   28.34   13.19
   0 -10  18   31.34   11.80
   0 -10 -19    9.91   10.70
   0 -10  19   14.60   11.38
   0 -10  19   22.56   13.51
   0 -10  19   25.48   11.24
   0 -10  20   -2.50   11.72
   0 -10 -20    1.63    9.39
   0 -10  20   27.99   14.05
   0 -10  20    4.18   11.01
   0 -10  21   21.22   13.45
   0 -10 -21   25.19   12.06
   0 -10  21   33.13   12.90
   0 -10  21   38.32   13.72
   0 -10  22   13.15   11.62
   0 -10  22   21.96   14.35
   0 -10 -22   13.79   11.28
   0 -10  22   17.89   14.02
   0 -10  23   12.74   13.17
   0 -10 -23   12.33   10.86
   0  -9   0   -2.22    5.63
   0  -9   0   -3.00    6.32
   0  -9  -1  149.28   13.48
   0  -9   1  137.37   12.48
   0  -9  -1  140.76   12.73
   0  -9   1  147.87   13.70
   0  -9  -1  146.40    6.36
   0  -9   1  252.15   18.77
   0  -9   1  177.36   13.88
   0  -9  -2 1572.40   40.78
   0  -9  -2 1626.15   40.11
   0  -9   2 1551.79   39.48
   0  -9   2 1529.11   39.87
   0  -9  -2 1543.32   39.87
   0  -9  -2 1614.16   22.54
   0  -9   2 1539.82   17.85
   0  -9   2 1710.89   38.77
   0  -9   2 1616.06   37.42
   0  -9  -3   70.75    9.12
   0  -9  -3   86.91   10.80
   0  -9   3   71.76    9.39
   0  -9   3   72.56   10.17
   0  -9  -3   72.07   10.27
   0  -9  -3   69.46    6.10
   0  -9   3   89.59   13.02
   0  -9   3   63.33    8.45
   0  -9  -4   18.34    6.49
   0  -9   4   14.96    7.21
   0  -9   4   23.26    6.20
   0  -9  -4   15.72    5.25
   0  -9   4   25.61    8.30
   0  -9   4    7.65    4.87
   0  -9  -4   21.34    6.04
   0  -9  -5   74.16    9.61
   0  -9  -5   75.28   10.13
   0  -9   5   79.45    9.84
   0  -9   5   66.12    9.93
   0  -9   5   52.53    9.10
   0  -9   5   59.33    7.21
   0  -9  -5   79.42    9.90
   0  -9   6   68.37    9.64
   0  -9  -6   89.38   10.34
   0  -9  -6   94.28   10.30
   0  -9   6  104.66   10.84
   0  -9   6  120.64   14.15
   0  -9   6   94.07    9.21
   0  -9  -6  101.59   11.22
   0  -9   7   15.19    5.77
   0  -9  -7    6.54    4.85
   0  -9  -7    1.81    5.10
   0  -9   7   -0.82    5.54
   0  -9   7   10.62    7.54
   0  -9   7    6.18    3.45
   0  -9  -7    2.62    5.00
   0  -9   8  666.54   26.22
   0  -9   8  699.31   26.80
   0  -9  -8  661.87   26.56
   0  -9  -8  712.01   27.11
   0  -9  -8  669.11   27.22
   0  -9   8  662.78   29.99
   0  -9   8  671.96   21.53
   0  -9  -9   95.00   11.08
   0  -9   9   74.34   11.22
   0  -9  -9   87.62   11.81
   0  -9   9   81.33   13.31
   0  -9   9   86.50   10.29
   0  -9  -9   76.90    9.73
   0  -9   9   84.85    9.80
   0  -9  -9   80.85   10.28
   0  -9 -10   65.69    9.34
   0  -9  10   47.18    7.52
   0  -9 -10   53.95    8.08
   0  -9  10   55.40    8.64
   0  -9 -10   52.19    8.41
   0  -9  10   56.98   10.94
   0  -9 -10   55.67   10.28
   0  -9  10   64.47   11.01
   0  -9  10   58.73   10.82
   0  -9 -11   98.32   10.53
   0  -9 -11  123.74   11.99
   0  -9  11  120.56   11.71
   0  -9  11  110.83   10.95
   0  -9 -11  117.74   12.46
   0  -9 -11  112.31   14.38
   0  -9  11   91.70   12.55
   0  -9  11  102.66   14.49
   0  -9  11  119.82   15.27
   0  -9 -12 1387.30   37.02
   0  -9 -12 1395.29   37.16
   0  -9  12 1351.26   36.42
   0  -9  12 1289.89   35.76
   0  -9 -12 1340.69   39.98
   0  -9 -12 1385.92   45.97
   0  -9  12 1295.32   45.93
   0  -9  12 1329.38   47.30
   0  -9  12 1390.60   48.93
   0  -9  13  155.04   13.02
   0  -9 -13  141.28   12.13
   0  -9  13  143.37   12.21
   0  -9 -13  172.89   13.57
   0  -9 -13  156.17   14.66
   0  -9  13  124.05   15.75
   0  -9 -13  156.74   17.23
   0  -9  13  153.46   17.35
   0  -9  13  172.04   19.33
   0  -9 -14   38.79    6.71
   0  -9 -14   40.33    7.57
   0  -9  14   31.70    6.18
   0  -9  14   39.85    7.07
   0  -9 -14   45.24    8.73
   0  -9  14   25.50   10.58
   0  -9 -14   45.25   11.27
   0  -9  14   48.34   13.27
   0  -9  14   28.67   10.91
   0  -9  15   39.76    6.89
   0  -9 -15   33.99    6.76
   0  -9 -15   39.76    8.71
   0  -9  15   34.79   10.45
   0  -9 -15   38.38   11.07
   0  -9  15   40.41   12.93
   0  -9  15   32.77   10.61
   0  -9 -16   71.44    8.78
   0  -9  16   54.36    7.48
   0  -9 -16   77.88   10.75
   0  -9 -16   75.06   13.76
   0  -9  16   64.79   13.39
   0  -9  16   73.19   15.21
   0  -9  16   68.80   14.60
   0  -9 -17   50.50    9.29
   0  -9 -17   49.27   13.70
   0  -9  17   51.58   14.58
   0  -9  17   55.37   14.15
   0  -9  17   32.73   11.22
   0  -9 -18   -5.14    5.53
   0  -9  18  -15.32   12.64
   0  -9 -18    2.88   10.14
   0  -9  18   -5.80   11.28
   0  -9  18    6.75   10.29
   0  -9  19   45.57   13.54
   0  -9 -19   36.45   11.25
   0  -9  19   66.71   15.81
   0  -9  19   40.61   13.49
   0  -9  20  277.76   28.78
   0  -9  20  242.19   26.30
   0  -9 -20  259.19   26.56
   0  -9  20  248.20   28.12
   0  -9  21   23.36   13.47
   0  -9  21   55.84   16.69
   0  -9 -21   39.10   14.44
   0  -9  21   35.96   14.48
   0  -9  22   17.54   13.20
   0  -9  22   25.07   12.61
   0  -9 -22   25.97   12.64
   0  -9  22   30.26   13.99
   0  -9  23   20.44   12.64
   0  -9  23   36.75   17.13
   0  -9 -23   69.10   18.45
   0  -9 -24  240.84   29.88
   0  -8   0  993.16   29.39
   0  -8   0 1028.98   30.30
   0  -8  -1   30.53    7.07
   0  -8  -1   33.23    3.17
   0  -8   1   39.13    7.06
   0  -8  -1   38.98    8.11
   0  -8   1   37.65    8.29
   0  -8  -1   35.38    6.44
   0  -8   1   69.67    9.67
   0  -8   2 5274.81   68.09
   0  -8  -2 5355.77   69.24
   0  -8  -2 5358.26   68.95
   0  -8   2 5196.49   68.34
   0  -8  -2 5254.79   68.50
   0  -8  -2 5235.43   39.86
   0  -8   2 4855.61   63.10
   0  -8   2 5333.14   62.78
   0  -8   3   27.15    6.67
   0  -8  -3   28.73    7.69
   0  -8  -3   33.68    6.87
   0  -8   3   22.80    6.87
   0  -8   3   49.75   10.93
   0  -8   3   24.40    6.27
   0  -8  -3   28.26    6.72
   0  -8   4  107.66   10.10
   0  -8   4   90.87    9.85
   0  -8  -4  109.64   10.12
   0  -8  -4  122.81   11.36
   0  -8   4   74.40    9.81
   0  -8   4   93.89    8.31
   0  -8  -4   93.72   10.34
   0  -8  -5  124.50   11.43
   0  -8   5  142.07   12.19
   0  -8   5  136.54   11.49
   0  -8  -5  156.93   12.26
   0  -8   5  100.12    9.94
   0  -8   5  128.72   12.08
   0  -8   5  142.79   10.11
   0  -8  -5  140.28   12.10
   0  -8   6 2108.70   43.27
   0  -8  -6 2251.39   44.54
   0  -8   6 2146.97   43.71
   0  -8  -6 2129.46   44.01
   0  -8   6 2126.95   48.59
   0  -8   6 2123.88   36.51
   0  -8  -6 2101.65   44.24
   0  -8   7   86.93    9.73
   0  -8  -7   85.90    9.44
   0  -8  -7   76.33    8.93
   0  -8   7   95.55    9.70
   0  -8  -7   91.30   10.12
   0  -8   7   91.02   12.38
   0  -8   7   91.14    7.67
   0  -8   8  504.34   24.85
   0  -8   8  477.67   20.79
   0  -8  -8  444.00   20.23
   0  -8   8  448.74   20.22
   0  -8  -8  437.83   19.88
   0  -8  -8  434.06   20.89
   0  -8  -8  455.71   22.84
   0  -8   8  434.38   22.73
   0  -8   8  467.80   24.56
   0  -8   8  455.06   16.32
   0  -8  -9   72.97    8.86
   0  -8  -9   62.28    8.87
   0  -8   9   74.07    8.70
   0  -8   9   72.25    8.85
   0  -8  -9   72.16    9.24
   0  -8   9   77.23   11.26
   0  -8  -9   69.37   10.41
   0  -8   9   64.62   11.16
   0  -8   9   77.58   11.47
   0  -8 -10 1492.33   36.42
   0  -8  10 1448.39   35.46
   0  -8 -10 1514.18   36.98
   0  -8  10 1500.28   36.01
   0  -8 -10 1478.22   38.93
   0  -8  10 1498.95   44.72
   0  -8 -10 1496.23   43.85
   0  -8  10 1466.56   45.62
   0  -8  10 1427.61   44.98
   0  -8  11   66.89    8.44
   0  -8 -11   71.69    8.59
   0  -8  11   71.20    8.45
   0  -8 -11   71.49    8.76
   0  -8 -11   70.29    9.94
   0  -8  11   58.63   11.27
   0  -8 -11   73.31   11.75
   0  -8  11   76.84   12.07
   0  -8  11   80.09   12.78
   0  -8  12  140.46   11.35
   0  -8 -12  132.86   11.00
   0  -8 -12  157.64   12.17
   0  -8  12  137.70   11.21
   0  -8 -12  131.88   12.23
   0  -8 -12  138.67   15.20
   0  -8  12  141.40   16.71
   0  -8  12  124.57   15.25
   0  -8  12  128.21   16.45
   0  -8  13  109.77   10.01
   0  -8 -13  109.83    9.96
   0  -8 -13  103.76    9.95
   0  -8  13  106.62   10.04
   0  -8 -13  114.76   12.24
   0  -8  13   95.03   14.25
   0  -8 -13  112.13   14.16
   0  -8  13  108.52   15.18
   0  -8  13  111.89   15.53
   0  -8 -14   94.45    9.35
   0  -8 -14   86.06    9.16
   0  -8  14   78.89    8.54
   0  -8 -14   98.46   12.04
   0  -8  14   49.51   12.94
   0  -8 -14   77.00   13.60
   0  -8  14   90.97   14.86
   0  -8  14   80.83   13.58
   0  -8 -15   87.83    8.90
   0  -8  15   89.17    8.77
   0  -8 -15   92.61   11.36
   0  -8  15   82.73   14.97
   0  -8 -15   72.14   12.92
   0  -8  15  102.33   15.76
   0  -8  15   84.57   14.38
   0  -8  16   76.94    7.75
   0  -8 -16   80.21    8.48
   0  -8 -16   77.02   10.25
   0  -8  16   55.90   13.88
   0  -8 -16   69.35   14.14
   0  -8  16   69.31   12.86
   0  -8  16   75.27   14.76
   0  -8 -17   73.92   10.27
   0  -8 -17   61.30   13.55
   0  -8  17   86.04   17.00
   0  -8  17   98.11   16.91
   0  -8  17   66.14   14.54
   0  -8 -18  102.47   12.20
   0  -8  18  100.40   17.99
   0  -8 -18  111.18   16.91
   0  -8  18   86.53   16.27
   0  -8  18  110.49   18.47
   0  -8  19   48.34   15.20
   0  -8 -19   43.23   13.52
   0  -8  19   19.10    9.78
   0  -8  19   31.77   13.01
   0  -8  20   46.09   14.74
   0  -8  20   28.91   12.59
   0  -8 -20   21.32   10.68
   0  -8  20   23.13   11.88
   0  -8  21   16.47   12.02
   0  -8  21   17.04    9.09
   0  -8  21    6.75   12.43
   0  -8 -21   24.21   11.74
   0  -8  22   61.59   15.30
   0  -8  22   83.79   17.04
   0  -8 -22   67.92   16.16
   0  -8  22   68.65   17.35
   0  -8  23   36.72   15.14
   0  -8  23   36.24   13.50
   0  -8  23   15.34   14.81
   0  -8 -23   27.29   13.59
   0  -8  24   94.66   20.51
   0  -8 -24   48.05   14.81
   0  -7   0   -1.58    4.67
   0  -7   0   -0.41    4.26
   0  -7  -1   15.49    4.75
   0  -7  -1    9.62    1.93
   0  -7  -1   10.16    4.40
   0  -7  -1    8.64    5.14
   0  -7   1    6.63    5.07
   0  -7   1   11.14    4.74
   0  -7   1   18.65    5.61
   0  -7  -2  194.65   13.10
   0  -7  -2  188.82   12.47
   0  -7   2  195.87   13.12
   0  -7   2  199.29   12.55
   0  -7  -2  190.79   12.67
   0  -7  -2  199.86    7.66
   0  -7   2  189.52   14.18
   0  -7   2  196.70   11.75
   0  -7  -3   12.17    4.91
   0  -7  -3   15.55    5.69
   0  -7   3   20.68    6.19
   0  -7   3   12.35    4.70
   0  -7   3   20.09    8.62
   0  -7   3   15.34    4.35
   0  -7  -3   12.58    5.27
   0  -7   4   91.09    8.95
   0  -7  -4   73.78    8.32
   0  -7   4   72.17    8.61
   0  -7  -4   76.08    9.28
   0  -7   4   51.40    6.66
   0  -7   4   82.25    9.32
   0  -7   4   68.84    6.86
   0  -7  -4   68.82    8.18
   0  -7   5   66.04    7.85
   0  -7  -5   66.81    7.71
   0  -7  -5   65.43    8.28
   0  -7   5   80.24    8.76
   0  -7  -5   86.80    9.13
   0  -7   5   52.90   10.05
   0  -7   5   75.74    7.35
   0  -7   5   65.69    9.07
   0  -7  -6  608.90   22.11
   0  -7   6  665.14   22.76
   0  -7  -6  658.94   22.67
   0  -7   6  610.46   22.36
   0  -7  -6  636.71   22.90
   0  -7   6  618.08   23.62
   0  -7  -6  627.17   23.88
   0  -7   6  640.15   26.16
   0  -7   6  611.21   18.09
   0  -7   6  659.01   25.68
   0  -7   7   11.83    6.53
   0  -7   7    9.54    4.28
   0  -7  -7   21.31    5.23
   0  -7  -7    4.39    4.48
   0  -7   7   11.75    4.34
   0  -7  -7   13.42    5.04
   0  -7  -7   18.83    6.59
   0  -7   7   14.02    6.59
   0  -7   7   12.13    3.40
   0  -7   7   18.51    8.62
   0  -7   7   13.32    4.58
   0  -7   8  217.56   13.28
   0  -7   8  227.81   13.73
   0  -7  -8  227.61   13.76
   0  -7  -8  219.95   13.72
   0  -7  -8  240.70   14.89
   0  -7  -8  225.71   15.96
   0  -7   8  211.18   16.01
   0  -7   8  191.69   16.04
   0  -7   8  244.12   17.68
   0  -7   9   95.81    9.13
   0  -7   9   90.30    9.02
   0  -7  -9   95.82    9.49
   0  -7  -9  100.06    9.55
   0  -7  -9   91.18    9.90
   0  -7  -9   88.16   11.28
   0  -7   9   76.23   10.63
   0  -7   9   91.99   12.17
   0  -7   9   95.04   11.89
   0  -7 -10 1197.97   30.61
   0  -7  10 1197.45   29.85
   0  -7  10 1164.59   29.72
   0  -7 -10 1186.80   30.08
   0  -7 -10 1189.47   33.05
   0  -7  10 1182.87   39.03
   0  -7 -10 1213.06   38.43
   0  -7  10 1170.43   39.58
   0  -7  10 1177.12   39.73
   0  -7  11   28.70    5.37
   0  -7  11   37.10    6.36
   0  -7 -11   36.05    5.81
   0  -7 -11   31.60    6.14
   0  -7 -11   35.89    7.22
   0  -7  11   19.77    7.43
   0  -7 -11   43.08    8.60
   0  -7  11   28.87    8.76
   0  -7  11   35.74   10.02
   0  -7 -12   56.11    7.03
   0  -7  12   54.45    6.88
   0  -7 -12   38.97    6.02
   0  -7  12   49.73    6.52
   0  -7 -12   57.84    8.37
   0  -7 -12   55.97   10.90
   0  -7  12   41.78    9.88
   0  -7  12   37.99   10.47
   0  -7  12   50.17   10.38
   0  -7 -13   29.21    5.42
   0  -7 -13   30.18    5.81
   0  -7  13   26.11    5.15
   0  -7 -13   26.59    6.98
   0  -7 -13   19.09    7.95
   0  -7  13   30.00   10.07
   0  -7  13   31.80   10.06
   0  -7  13   35.01   10.27
   0  -7 -14  706.92   22.10
   0  -7  14  677.86   21.11
   0  -7 -14  685.18   27.05
   0  -7 -14  651.57   32.70
   0  -7  14  710.40   36.11
   0  -7  14  668.38   33.95
   0  -7  14  737.01   36.56
   0  -7 -15   58.63    6.80
   0  -7  15   59.48    6.72
   0  -7 -15   62.59    9.34
   0  -7 -15   78.81   13.81
   0  -7  15   85.55   15.35
   0  -7  15   60.89   12.29
   0  -7  15   52.27   12.59
   0  -7  16  136.42    8.80
   0  -7 -16  127.18    9.03
   0  -7 -16  132.31   13.05
   0  -7 -16  146.80   18.43
   0  -7  16  116.09   17.29
   0  -7  16  131.82   18.08
   0  -7  16  120.30   16.69
   0  -7 -17   23.89    6.86
   0  -7 -17    8.95    8.43
   0  -7  17   24.90   11.85
   0  -7  17   31.20   11.35
   0  -7  17   25.85   10.28
   0  -7  18  355.89   29.28
   0  -7  18  321.36   27.58
   0  -7 -18  336.50   20.24
   0  -7 -18  337.94   27.62
   0  -7  18  308.43   28.05
   0  -7  19   55.13   14.47
   0  -7  19   80.59   16.41
   0  -7 -19   64.43   14.35
   0  -7  19   53.42   15.88
   0  -7  20  154.76   21.66
   0  -7  20  158.11   20.91
   0  -7  20  198.66   24.87
   0  -7 -20  178.47   22.44
   0  -7  21   95.72   19.04
   0  -7  21   85.18   17.60
   0  -7  21   60.70   17.24
   0  -7 -21   79.68   15.88
   0  -7  22  179.09   24.82
   0  -7  22  156.77   22.67
   0  -7 -22  169.70   23.09
   0  -7  22  187.33   26.38
   0  -7  23   37.63   14.82
   0  -7  23   50.73   15.89
   0  -7 -23   35.29   14.12
   0  -7  23   38.35   15.87
   0  -7 -24   69.43   17.48
   0  -6   0 2277.38   38.76
   0  -6   0 2333.79   38.93
   0  -6  -1    8.41    4.33
   0  -6  -1    6.77    1.88
   0  -6   1    4.25    4.76
   0  -6   1    1.41    3.69
   0  -6  -1    5.33    4.69
   0  -6  -1    6.81    4.16
   0  -6   1   16.92    5.15
   0  -6  -2 1936.00   35.87
   0  -6   2 1875.98   35.17
   0  -6  -2 1866.16   35.42
   0  -6   2 1843.44   35.24
   0  -6   2 1888.59   33.58
   0  -6   2 1892.34   31.92
   0  -6  -2 1847.89   35.16
   0  -6  -3  143.27   10.22
   0  -6  -3  136.16   10.16
   0  -6   3  122.16    9.34
   0  -6   3  127.17    9.85
   0  -6   3  125.46   10.26
   0  -6   3  136.59    8.73
   0  -6   3  127.33   10.31
   0  -6  -3  134.59    9.94
   0  -6   4 1729.87   33.51
   0  -6   4 1652.50   33.14
   0  -6  -4 1711.82   33.68
   0  -6  -4 1707.33   33.71
   0  -6  -4 1640.90   33.44
   0  -6   4 1609.39   35.22
   0  -6   4 1617.30   36.20
   0  -6   4 1665.76   28.46
   0  -6  -5    8.45    4.38
   0  -6   5   11.09    4.06
   0  -6   5    6.47    3.27
   0  -6  -5    6.40    3.62
   0  -6  -5    4.50    4.04
   0  -6  -5   11.86    5.41
   0  -6   5   12.49    4.87
   0  -6   5   22.39    7.82
   0  -6   5   18.99    5.24
   0  -6   5   16.62    3.95
   0  -6   6  840.25   27.89
   0  -6  -6  783.98   23.21
   0  -6   6  774.51   23.12
   0  -6  -6  822.02   23.34
   0  -6   6  802.86   22.96
   0  -6  -6  838.90   24.65
   0  -6   6  806.75   25.73
   0  -6  -6  807.58   25.80
   0  -6   6  799.09   27.24
   0  -6   6  819.53   19.26
   0  -6   6  829.19   26.86
   0  -6   7  114.13   12.03
   0  -6   7  117.90    9.21
   0  -6  -7  106.31    8.82
   0  -6   7  106.74    8.73
   0  -6  -7  110.65    9.03
   0  -6  -7  121.02   10.03
   0  -6  -7   98.92   10.10
   0  -6   7  116.05   11.69
   0  -6   7   90.45   11.29
   0  -6   7  113.09   10.88
   0  -6   8 1180.36   36.05
   0  -6  -8 1184.75   28.16
   0  -6   8 1188.94   27.84
   0  -6  -8 1200.42   28.17
   0  -6   8 1200.75   27.64
   0  -6  -8 1169.33   30.08
   0  -6   8 1216.41   35.42
   0  -6  -8 1187.72   33.91
   0  -6   8 1149.73   35.34
   0  -6   8 1197.13   34.51
   0  -6   9   16.38    6.96
   0  -6   9   18.63    4.38
   0  -6  -9   14.48    4.66
   0  -6  -9   20.92    4.71
   0  -6   9   17.40    4.81
   0  -6  -9   18.23    5.18
   0  -6   9   12.04    7.12
   0  -6  -9   16.95    5.91
   0  -6   9   14.73    6.18
   0  -6   9   18.54    6.17
   0  -6  10  232.31   12.23
   0  -6  10  218.46   11.99
   0  -6 -10  230.64   12.75
   0  -6 -10  213.49   12.04
   0  -6 -10  225.40   14.14
   0  -6 -10  206.34   16.16
   0  -6  10  242.62   18.17
   0  -6  10  225.02   17.11
   0  -6  10  233.82   17.72
   0  -6  11  104.52    8.39
   0  -6 -11  115.09    8.88
   0  -6 -11  118.46    9.01
   0  -6  11  111.43    8.69
   0  -6 -11  111.57   10.48
   0  -6 -11  112.89   12.88
   0  -6  11  102.66   13.48
   0  -6  11  103.11   13.05
   0  -6  11  112.52   13.68
   0  -6 -12  712.00   21.15
   0  -6 -12  734.87   21.34
   0  -6  12  742.08   20.80
   0  -6  12  738.92   20.92
   0  -6 -12  734.42   25.76
   0  -6 -12  736.01   31.66
   0  -6  12  746.07   33.28
   0  -6  12  710.94   32.17
   0  -6  12  698.62   32.18
   0  -6  13   67.39    6.79
   0  -6 -13   63.17    6.73
   0  -6 -13   70.14    9.15
   0  -6  13   52.93   11.69
   0  -6 -13   69.82   11.97
   0  -6  13   66.54   11.83
   0  -6  13   67.85   12.15
   0  -6 -14  336.85   18.50
   0  -6  14  359.99   24.79
   0  -6  14  308.50   23.98
   0  -6 -14  331.46   23.53
   0  -6  14  341.00   13.37
   0  -6 -14  318.99   13.61
   0  -6  14  313.65   23.98
   0  -6 -15   34.50    4.84
   0  -6  15   33.87    4.47
   0  -6 -15   27.14    6.49
   0  -6 -15   37.18   10.76
   0  -6  15   27.21   10.83
   0  -6  15   26.05    8.90
   0  -6  15   40.07   11.12
   0  -6 -16   43.14    4.50
   0  -6  16   39.26    4.03
   0  -6 -16   49.45    8.30
   0  -6 -16   37.20   10.74
   0  -6  16   60.59   14.68
   0  -6  16   38.31   10.82
   0  -6  16   38.49   12.83
   0  -6 -17   80.11   10.41
   0  -6 -17   69.11   14.33
   0  -6  17   60.89   14.58
   0  -6  17   95.56   16.23
   0  -6  17   79.46   15.56
   0  -6 -18  133.23   12.79
   0  -6  18  145.88   19.42
   0  -6  18  129.12   19.92
   0  -6 -18  143.51   18.96
   0  -6  18  130.52   19.15
   0  -6  19  148.37   20.13
   0  -6  19  123.29   19.65
   0  -6 -19  155.62   20.49
   0  -6  19  154.65   21.63
   0  -6  20   15.03    9.23
   0  -6 -20   12.44    9.01
   0  -6  20   21.64   13.35
   0  -6  20   24.93   11.80
   0  -6  21   37.73   12.91
   0  -6  21   36.99   15.46
   0  -6 -21   59.36   14.32
   0  -6  21   64.74   16.41
   0  -6  22    5.25   10.40
   0  -6 -22    0.32   10.17
   0  -6  22    4.96   11.40
   0  -6  22    9.91    8.77
   0  -6  23   67.82   18.44
   0  -6 -23   86.22   18.59
   0  -6  23  106.96   21.46
   0  -6 -24   26.57   15.07
   0  -5   0   -1.15    3.41
   0  -5   0    5.33    4.19
   0  -5   0   -2.19    3.24
   0  -5  -1   35.47    5.80
   0  -5   1   24.81    5.45
   0  -5   1   36.82    5.57
   0  -5  -1   32.88    5.40
   0  -5  -1   36.84    5.47
   0  -5  -1   33.00    2.66
   0  -5   1   67.03    8.47
   0  -5   1   53.35    6.26
   0  -5  -2   88.51    7.58
   0  -5   2   75.47    6.91
   0  -5   2   82.03    7.55
   0  -5  -2   86.54    7.83
   0  -5   2   79.93    8.12
   0  -5   2   84.54    7.55
   0  -5   2   84.70    6.85
   0  -5  -2   88.08    7.65
   0  -5  -3   69.90    6.72
   0  -5   3   67.22    6.46
   0  -5  -3   63.47    6.62
   0  -5   3   61.88    6.65
   0  -5  -3   70.44    6.98
   0  -5   3   47.47    6.30
   0  -5   3   65.55    7.30
   0  -5   3   65.49    5.54
   0  -5   4   42.95    5.38
   0  -5  -4   61.67    6.81
   0  -5  -4   43.98    5.37
   0  -5   4   44.75    5.78
   0  -5  -4   45.12    5.72
   0  -5   4   43.48    6.17
   0  -5  -4   52.14    6.82
   0  -5   4   43.08    6.70
   0  -5   4   34.35    5.42
   0  -5   4   44.05    4.76
   0  -5   5    4.89    4.53
   0  -5   5    6.23    3.61
   0  -5  -5    5.54    2.86
   0  -5  -5    5.77    3.79
   0  -5   5    4.03    2.80
   0  -5  -5    4.85    3.41
   0  -5  -5    8.57    4.22
   0  -5   5    5.42    4.82
   0  -5   5   14.71    6.34
   0  -5   5    6.68    4.25
   0  -5   5    4.32    2.38
   0  -5   6  830.08   26.65
   0  -5   6  851.24   21.50
   0  -5   6  843.96   21.53
   0  -5  -6  855.23   21.67
   0  -5  -6  807.38   21.30
   0  -5  -6  840.90   22.79
   0  -5   6  814.49   25.23
   0  -5  -6  832.01   25.09
   0  -5   6  831.32   26.05
   0  -5   6  856.51   25.66
   0  -5   7    7.67    5.67
   0  -5  -7    7.20    3.62
   0  -5  -7    3.27    3.80
   0  -5   7    2.00    3.41
   0  -5   7    5.63    3.31
   0  -5  -7    9.73    4.24
   0  -5   7   -2.32    6.30
   0  -5  -7    8.40    4.90
   0  -5   7   15.00    6.67
   0  -5   7    3.27    3.84
   0  -5   8  513.35   23.41
   0  -5  -8  501.29   16.68
   0  -5   8  497.81   16.41
   0  -5   8  501.20   16.50
   0  -5  -8  522.42   16.87
   0  -5  -8  478.15   18.07
   0  -5   8  519.27   22.65
   0  -5  -8  513.81   21.88
   0  -5   8  462.51   21.80
   0  -5   8  485.26   20.94
   0  -5   9   87.56   11.21
   0  -5  -9   76.76    7.20
   0  -5  -9   89.36    7.46
   0  -5   9   73.72    6.64
   0  -5   9   77.28    7.02
   0  -5  -9   88.87    8.48
   0  -5   9   71.91   10.50
   0  -5  -9   74.83    9.51
   0  -5   9   76.68   10.27
   0  -5   9   83.26    9.44
   0  -5  10  106.56   12.03
   0  -5 -10   96.72    7.62
   0  -5  10  105.54    7.64
   0  -5 -10   94.60    7.37
   0  -5  10  100.05    7.24
   0  -5 -10   94.86    9.00
   0  -5 -10  103.16   11.42
   0  -5  10  109.35   12.53
   0  -5  10   96.93   11.82
   0  -5  10  101.55   10.66
   0  -5  11   63.30   10.75
   0  -5 -11   67.87    6.59
   0  -5  11   71.62    6.31
   0  -5  11   67.06    5.96
   0  -5 -11   70.47    6.42
   0  -5 -11   68.12    8.06
   0  -5  11   49.34   10.66
   0  -5 -11   62.10   10.30
   0  -5  11   67.02   11.01
   0  -5  11   65.07    8.82
   0  -5  12  693.61   17.94
   0  -5 -12  667.51   18.10
   0  -5 -12  706.50   24.09
   0  -5 -12  703.23   30.27
   0  -5  12  685.85   32.06
   0  -5  12  682.18   30.81
   0  -5  12  660.44   31.12
   0  -5  13   30.69    4.17
   0  -5 -13   24.70    3.95
   0  -5 -13   36.47    7.27
   0  -5 -13   29.86    8.48
   0  -5  13   17.46    9.78
   0  -5  13   29.33    9.60
   0  -5  13   16.78    8.51
   0  -5  14  180.44   17.65
   0  -5 -14  186.32   13.39
   0  -5 -14  180.32   17.68
   0  -5  14  210.11   21.17
   0  -5 -14  172.33    8.45
   0  -5  14  186.74    8.19
   0  -5  14  178.19   17.93
   0  -5 -15   48.41    4.12
   0  -5 -15   42.91    7.39
   0  -5  15   43.96   11.58
   0  -5 -15   48.25   10.75
   0  -5  15   37.19   10.41
   0  -5  15   40.15   10.46
   0  -5 -16  163.04   13.05
   0  -5 -16  150.94   17.57
   0  -5  16  150.76   19.27
   0  -5  16  156.51   18.20
   0  -5  16  159.71   19.21
   0  -5  17  108.39   16.33
   0  -5 -17  137.65   12.39
   0  -5 -17  120.75   16.76
   0  -5  17   95.73   17.02
   0  -5  17  110.63   16.17
   0  -5 -18  889.81   30.53
   0  -5  18  905.04   43.08
   0  -5 -18  856.80   42.41
   0  -5  18  872.41   45.04
   0  -5  18  926.17   45.80
   0  -5  19  134.88   19.41
   0  -5 -19  132.88   19.17
   0  -5  19  150.13   21.00
   0  -5  19  127.33   18.98
   0  -5  20   20.56   11.64
   0  -5  20   16.17   12.62
   0  -5 -20    8.57    9.68
   0  -5  20   13.59    9.91
   0  -5 -21   78.67   16.57
   0  -5  21   69.52   16.98
   0  -5  21   60.59   15.02
   0  -5  22   61.80   17.14
   0  -5 -22   36.82   13.30
   0  -5  22   58.79   16.31
   0  -5 -23   14.54   11.60
   0  -5  23   11.89   14.07
   0  -5  23   16.45   11.98
   0  -5 -24   94.12   18.96
   0  -5  24   69.58   19.28
   0  -5  24   92.97   20.39
   0  -4   0  532.33   15.52
   0  -4   0  549.05   15.67
   0  -4   0  540.08   15.54
   0  -4  -1    1.04    3.57
   0  -4   1    2.48    3.37
   0  -4  -1    5.51    3.13
   0  -4   1    6.54    4.41
   0  -4  -1    4.72    2.97
   0  -4   2 3906.31   41.37
   0  -4   2 4101.04   42.04
   0  -4  -2 3940.98   41.73
   0  -4  -2 4003.95   42.16
   0  -4  -2 3708.80   40.19
   0  -4   2 3990.33   42.35
   0  -4   2 4080.09   44.58
   0  -4   2 3979.51   36.81
   0  -4   3   51.32    5.51
   0  -4  -3   49.48    5.10
   0  -4  -3   57.52    5.84
   0  -4   3   51.67    5.38
   0  -4  -3   65.25    6.04
   0  -4  -3   52.29    5.63
   0  -4   3   79.69    8.45
   0  -4   3   34.08    5.14
   0  -4   3   45.97    4.21
   0  -4   3   53.47    5.94
   0  -4   4  279.04   13.12
   0  -4  -4  277.34   11.52
   0  -4   4  291.41   11.44
   0  -4   4  270.78   11.05
   0  -4  -4  276.96   11.21
   0  -4  -4  284.36   11.56
   0  -4  -4  267.60   12.12
   0  -4   4  281.46   12.70
   0  -4   4  269.32   13.11
   0  -4   4  268.37    9.02
   0  -4   4  276.13   12.71
   0  -4   5   73.62    7.92
   0  -4  -5   65.65    5.86
   0  -4   5   67.19    5.72
   0  -4  -5   64.60    5.70
   0  -4   5   79.19    6.47
   0  -4  -5   74.03    6.76
   0  -4  -5   62.35    6.69
   0  -4   5   67.57    7.65
   0  -4   5   66.74    7.55
   0  -4   5   67.55    6.90
   0  -4   6  995.69   27.61
   0  -4   6  976.76   20.39
   0  -4  -6  995.56   20.83
   0  -4  -6  985.04   20.89
   0  -4   6 1008.69   20.93
   0  -4  -6  964.11   22.52
   0  -4  -6 1001.78   25.91
   0  -4   6 1029.62   27.46
   0  -4   6 1026.37   27.70
   0  -4   6  996.58   26.04
   0  -4   7    2.46    5.14
   0  -4  -7    0.51    2.72
   0  -4  -7    0.63    2.26
   0  -4   7    2.24    2.86
   0  -4   7    0.91    2.27
   0  -4  -7    6.82    3.78
   0  -4  -7    3.03    4.74
   0  -4   7    5.00    6.23
   0  -4   7   -3.15    5.91
   0  -4   7    2.27    4.34
   0  -4   7    8.77    4.34
   0  -4   8  233.22   15.52
   0  -4   8  230.92    9.84
   0  -4   8  238.85   10.08
   0  -4  -8  224.28    9.94
   0  -4  -8  231.13   10.00
   0  -4  -8  204.67   11.76
   0  -4  -8  227.84   14.38
   0  -4   8  226.19   15.92
   0  -4   8  225.68   14.90
   0  -4   8  216.21   13.45
   0  -4   8  230.49   15.20
   0  -4   9   49.63    8.89
   0  -4   9   48.53    4.87
   0  -4  -9   51.72    5.03
   0  -4   9   49.88    4.89
   0  -4  -9   53.73    5.47
   0  -4  -9   53.42    6.47
   0  -4   9   34.87    8.68
   0  -4  -9   53.97    8.55
   0  -4   9   59.76   10.18
   0  -4   9   45.95    7.36
   0  -4  10 2870.41   57.30
   0  -4 -10 2895.19   33.91
   0  -4  10 2842.51   32.77
   0  -4 -10 2828.94   33.51
   0  -4  10 2841.10   32.68
   0  -4 -10 2818.05   43.08
   0  -4 -10 2842.57   51.53
   0  -4  10 2848.32   57.55
   0  -4 -10 2906.21   54.90
   0  -4  10 2792.04   55.15
   0  -4  10 2909.60   51.12
   0  -4  11   73.85   11.38
   0  -4  11   78.49    5.53
   0  -4 -11   68.98    5.60
   0  -4 -11   77.51    8.11
   0  -4  11   58.39   11.52
   0  -4 -11   87.33   11.52
   0  -4  11   64.28   10.37
   0  -4  11   91.11    9.81
   0  -4 -12  869.13   17.22
   0  -4  12  919.70   16.66
   0  -4  12  863.72   33.91
   0  -4 -12  900.77   26.00
   0  -4 -12  868.99   33.56
   0  -4  12  905.06   35.77
   0  -4  12  882.37   35.14
   0  -4  12  895.93   30.20
   0  -4 -13  108.25    5.90
   0  -4  13  121.07    5.44
   0  -4 -13  126.17   10.69
   0  -4 -13  118.95   13.60
   0  -4  13   82.28   13.73
   0  -4  13  109.48   13.76
   0  -4  13  108.26   14.61
   0  -4 -14  118.17   10.53
   0  -4 -14  102.45   13.38
   0  -4  14  109.20   15.09
   0  -4  14  114.36   14.66
   0  -4  14  105.61   14.90
   0  -4  15  103.68   15.42
   0  -4 -15  123.20   11.00
   0  -4  15  103.18   16.11
   0  -4 -15  104.07   14.33
   0  -4  15   99.15   14.69
   0  -4 -16   47.41    7.63
   0  -4  16   47.35   11.63
   0  -4  16   13.57    9.41
   0  -4 -16   42.88   11.62
   0  -4  16   33.43   10.54
   0  -4 -17  228.23   15.34
   0  -4  17  218.89   22.04
   0  -4 -17  216.78   21.15
   0  -4  17  223.48   23.13
   0  -4  17  220.99   22.56
   0  -4 -18   39.78    7.45
   0  -4  18   49.28   12.65
   0  -4  18   40.55   12.42
   0  -4 -18   57.49   13.85
   0  -4  18   51.54   13.80
   0  -4  19    4.99    8.75
   0  -4 -19    5.55    8.36
   0  -4  19   29.72   14.44
   0  -4  19    0.04    7.57
   0  -4 -20   -3.95    8.93
   0  -4  20    7.29   11.93
   0  -4  20   -0.82    9.52
   0  -4 -21   55.84   14.85
   0  -4  21   46.64   15.10
   0  -4  21   59.89   15.06
   0  -4 -22   42.09   13.38
   0  -4  22   51.57   15.28
   0  -4  22   53.09   15.03
   0  -4  23   49.91   15.44
   0  -4 -23   54.11   15.35
   0  -4  23   75.15   18.29
   0  -4 -24   -3.75   11.92
   0  -4  24   16.52   13.22
   0  -4  24   22.22   14.94
   0  -3   2  934.97   17.54
   0  -3  -2  931.55   17.69
   0  -3   2  906.47   17.21
   0  -3  -2  920.75   17.41
   0  -3  -2  936.42   17.55
   0  -3   2  938.71   17.22
   0  -3   2  835.78   17.63
   0  -3   2  909.40   14.97
   0  -3   2  893.65   18.76
   0  -3   3   90.05    6.97
   0  -3  -3   92.33    6.05
   0  -3   3   90.31    5.75
   0  -3   3   87.74    5.79
   0  -3  -3   83.69    5.63
   0  -3  -3   98.54    6.27
   0  -3   3   91.00    6.44
   0  -3  -3   89.68    6.46
   0  -3   3  108.79    8.20
   0  -3   3   86.09    6.59
   0  -3   3   89.62    4.79
   0  -3   4  782.57   20.09
   0  -3  -4  797.21   16.25
   0  -3  -4  780.20   16.08
   0  -3   4  785.62   15.96
   0  -3   4  781.36   15.88
   0  -3  -4  807.96   17.20
   0  -3   4  758.92   19.50
   0  -3  -4  767.34   18.96
   0  -3   4  774.00   19.98
   0  -3   4  791.84   19.63
   0  -3   5  146.49   10.14
   0  -3  -5  151.07    7.35
   0  -3   5  141.71    6.92
   0  -3  -5  148.36    7.28
   0  -3   5  147.64    7.20
   0  -3  -5  157.89    8.18
   0  -3   5  134.14    9.64
   0  -3  -5  154.75    9.45
   0  -3   5  142.22    9.64
   0  -3   5  144.83    9.72
   0  -3   5  142.99    9.11
   0  -3   6  154.70   11.06
   0  -3   6  154.75    7.22
   0  -3  -6  154.33    7.29
   0  -3   6  147.87    7.08
   0  -3  -6  156.57    7.22
   0  -3  -6  152.32    8.40
   0  -3  -6  156.89   10.47
   0  -3   6  166.70   11.73
   0  -3   6  161.29   11.22
   0  -3   6  152.81   10.85
   0  -3   6  140.28    9.36
   0  -3   7   60.48    7.62
   0  -3   7   60.69    4.77
   0  -3  -7   67.40    5.03
   0  -3  -7   63.93    5.00
   0  -3   7   72.24    5.22
   0  -3  -7   68.09    6.22
   0  -3  -7   63.32    7.61
   0  -3   7   60.15    8.67
   0  -3   7   64.29    8.07
   0  -3   7   73.67    7.27
   0  -3   7   64.03    7.83
   0  -3   8 1372.65   35.20
   0  -3   8 1385.64   20.09
   0  -3  -8 1331.56   20.22
   0  -3   8 1346.49   19.82
   0  -3  -8 1334.46   20.33
   0  -3  -8 1390.10   26.58
   0  -3  -8 1378.01   33.67
   0  -3   8 1385.57   35.56
   0  -3   8 1369.01   34.40
   0  -3   8 1330.14   30.61
   0  -3   8 1394.07   34.98
   0  -3   9  219.20   15.56
   0  -3  -9  213.61    7.97
   0  -3  -9  222.57    8.18
   0  -3   9  217.26    7.79
   0  -3   9  227.65    8.01
   0  -3   9  209.58   11.14
   0  -3  -9  221.66   11.41
   0  -3  -9  225.68   13.97
   0  -3  -9  213.49   14.68
   0  -3   9  196.66   15.75
   0  -3   9  210.61   15.12
   0  -3   9  225.00   15.07
   0  -3   9  213.42   13.11
   0  -3 -10  268.90    8.57
   0  -3  10  277.54    8.23
   0  -3 -10  278.15   16.17
   0  -3  10  263.42   12.91
   0  -3 -10  265.99   12.92
   0  -3  10  254.07   17.07
   0  -3 -10  276.10   17.18
   0  -3  10  260.91   18.69
   0  -3  10  260.04   17.64
   0  -3  10  284.34   15.30
   0  -3  11    2.87    6.35
   0  -3  11   13.21    2.03
   0  -3 -11   10.17    2.12
   0  -3  11   11.85    4.64
   0  -3 -11   10.30    4.19
   0  -3  11    7.65    8.19
   0  -3 -11   10.04    6.22
   0  -3  11    9.32    7.20
   0  -3  11    7.69    4.11
   0  -3 -12 1278.85   14.35
   0  -3 -12 1336.24   30.21
   0  -3  12 1288.99   39.99
   0  -3  12 1330.64   31.16
   0  -3 -12 1343.79   40.92
   0  -3  12 1262.64   42.07
   0  -3  12 1330.69   42.11
   0  -3  12 1313.05   34.81
   0  -3 -13   69.73    8.03
   0  -3  13   37.72    9.63
   0  -3  13   64.94    8.18
   0  -3  13   78.41   13.55
   0  -3 -13   64.19   11.36
   0  -3  13   68.95   12.75
   0  -3  13   60.29    8.69
   0  -3  14  284.38   16.13
   0  -3  14  289.53   21.33
   0  -3 -14  299.30   15.46
   0  -3  14  243.76   21.43
   0  -3 -14  278.96   21.30
   0  -3  14  257.57   20.80
   0  -3  14  284.01   17.50
   0  -3  15   22.73    6.12
   0  -3 -15   25.82    6.21
   0  -3  15   24.91    9.74
   0  -3 -15   20.06    8.72
   0  -3  15   11.33    9.32
   0  -3  15   18.88    9.31
   0  -3 -16   30.29    6.16
   0  -3  16   31.23    6.88
   0  -3  16   28.36    8.60
   0  -3  16   27.52   12.06
   0  -3 -16   18.82    9.30
   0  -3  16   16.77    7.97
   0  -3  17  188.06   19.89
   0  -3  17  189.41   14.94
   0  -3 -17  208.05   14.36
   0  -3  17  214.82   22.53
   0  -3 -17  235.60   21.98
   0  -3  17  182.29   20.40
   0  -3 -18  149.65   12.27
   0  -3 -18  135.10   17.93
   0  -3  18   90.19   16.24
   0  -3  18  112.98   17.19
   0  -3 -19  122.11   11.45
   0  -3 -19  118.38   17.52
   0  -3  19  117.43   18.23
   0  -3  19  132.32   18.92
   0  -3 -20  301.98   27.09
   0  -3  20  231.74   26.06
   0  -3  20  274.18   27.04
   0  -3 -21   60.95   15.67
   0  -3  21   62.28   16.64
   0  -3  21   52.52   14.98
   0  -3  22   -1.53   12.66
   0  -3 -22  -10.27   10.98
   0  -3  22    8.91   11.09
   0  -3  23  102.67   20.35
   0  -3 -23  105.58   19.70
   0  -3  23  110.92   19.73
   0  -3 -24   93.15   19.22
   0  -3  24   66.10   18.38
   0  -3  24   87.66   19.29
   0  -3 -25    6.69    9.47
   0  -2   3   23.04    3.69
   0  -2  -3   19.26    2.69
   0  -2   3   19.75    2.63
   0  -2  -3   22.63    2.66
   0  -2   3   22.41    2.64
   0  -2  -3   26.58    3.11
   0  -2   3   31.83    4.77
   0  -2  -3   23.18    3.60
   0  -2   3   17.78    4.14
   0  -2   3   23.38    3.74
   0  -2   3   23.10    3.25
   0  -2   4 7879.93   60.69
   0  -2  -4 7729.05   41.84
   0  -2   4 7531.29   40.50
   0  -2   4 7292.19   57.78
   0  -2   5   53.47    6.28
   0  -2  -5   63.84    3.94
   0  -2  -5   64.20    3.98
   0  -2   5   59.57    3.75
   0  -2   5   55.68    3.65
   0  -2   5   53.60    4.46
   0  -2  -5   63.74    5.10
   0  -2   5   53.55    6.45
   0  -2  -5   56.49    6.10
   0  -2   5   50.74    6.07
   0  -2   5   57.41    5.51
   0  -2   5   58.42    6.35
   0  -2   6 6485.64   65.02
   0  -2   6 6432.53   35.72
   0  -2   6 6564.45   48.42
   0  -2  -6 6331.69   48.54
   0  -2  -6 6793.64   65.57
   0  -2   6 6058.14   61.78
   0  -2   7  249.51   14.22
   0  -2  -7  271.92    7.44
   0  -2   7  269.49    7.09
   0  -2   7  274.24    7.13
   0  -2  -7  271.17    7.50
   0  -2   7  263.80   10.77
   0  -2  -7  286.38   13.54
   0  -2  -7  255.86   10.54
   0  -2  -7  253.89   13.80
   0  -2   7  227.15   13.93
   0  -2  -7  242.46   13.53
   0  -2   7  271.96   14.33
   0  -2   7  268.77   12.25
   0  -2   7  272.19   14.43
   0  -2   8  100.71    9.99
   0  -2  -8  100.65    4.41
   0  -2   8  111.76    4.41
   0  -2  -8  102.20    8.97
   0  -2   8  106.51    7.60
   0  -2  -8  109.89    7.55
   0  -2   8  111.62   10.69
   0  -2  -8  110.93   10.37
   0  -2  -8  107.92    9.68
   0  -2   8  101.56    9.95
   0  -2   8  105.04    8.14
   0  -2   8  103.50    9.79
   0  -2  -9  139.89    4.77
   0  -2  -9  134.99   10.90
   0  -2  -9  130.50    8.50
   0  -2   9  131.00   11.62
   0  -2   9  151.18    9.47
   0  -2   9  122.64   11.59
   0  -2  -9  129.11   11.68
   0  -2  -9  146.90   12.33
   0  -2   9  139.16   12.58
   0  -2   9  148.80   12.33
   0  -2   9  127.05    9.58
   0  -2 -10  272.96   12.64
   0  -2 -10  311.35   16.80
   0  -2  10  251.16   16.67
   0  -2  10  288.06   13.59
   0  -2  10  238.50   16.85
   0  -2 -10  276.92   17.32
   0  -2  10  260.64   17.58
   0  -2  10  268.08   13.94
   0  -2  11  212.06   12.51
   0  -2 -11  229.72   12.15
   0  -2  11  207.02   15.94
   0  -2 -11  207.11   15.84
   0  -2  11  171.41   15.24
   0  -2  11  235.52   17.87
   0  -2  11  230.81   13.70
   0  -2  12  715.01   29.40
   0  -2 -12  702.69   21.77
   0  -2  12  729.07   23.41
   0  -2 -12  784.33   31.22
   0  -2  12  671.34   31.11
   0  -2  12  696.35   30.73
   0  -2  12  702.40   24.51
   0  -2  13  156.11   11.86
   0  -2 -13  172.30   11.52
   0  -2  13  146.60   14.87
   0  -2 -13  151.39   15.26
   0  -2  13  135.96   16.23
   0  -2  13  164.57   16.70
   0  -2  13  171.16   12.93
   0  -2 -14  506.71   19.74
   0  -2  14  530.18   27.67
   0  -2  14  528.47   21.74
   0  -2 -14  535.61   28.54
   0  -2  14  548.62   30.50
   0  -2  14  549.52   29.82
   0  -2  14  532.59   22.82
   0  -2  15   -2.51    7.60
   0  -2 -15    6.76    4.65
   0  -2  15    2.00    4.82
   0  -2  15    8.89    9.66
   0  -2 -15    0.60    6.68
   0  -2  15    9.10    8.51
   0  -2  15    6.46    4.81
   0  -2 -16   45.81    7.10
   0  -2  16   48.89    7.93
   0  -2 -16   31.03    9.66
   0  -2  16   50.88   13.99
   0  -2  16   51.15   11.89
   0  -2  17   97.03   11.13
   0  -2 -17   84.88    9.19
   0  -2 -17   89.94   14.45
   0  -2  17   79.91   14.74
   0  -2  17  107.90   17.38
   0  -2  18   22.53    7.02
   0  -2 -18   23.12    6.29
   0  -2  18   24.48   11.28
   0  -2 -18   26.33   10.41
   0  -2  18    7.34    8.54
   0  -2  19   71.94   10.97
   0  -2 -19   55.00    7.98
   0  -2  19   47.04   14.22
   0  -2 -19   52.43   13.12
   0  -2  19   48.55   13.34
   0  -2  20   78.90   12.02
   0  -2 -20   62.61   14.03
   0  -2  20   59.80   15.43
   0  -2  20   70.63   15.69
   0  -2 -21  106.07   17.52
   0  -2  21   90.02   18.07
   0  -2  21   99.70   17.59
   0  -2  22    7.02   11.42
   0  -2 -22  -19.52   12.42
   0  -2  22   13.87   12.42
   0  -2 -23   87.44   18.57
   0  -2  23   83.75   18.30
   0  -2  23   86.31   18.95
   0  -2 -24   18.03   13.72
   0  -2  24   10.51   12.41
   0  -2  24   -4.58   12.92
   0  -2 -25   38.43   15.10
   0  -1   4 5051.29   45.81
   0  -1  -4 4958.75   45.04
   0  -1   4 5059.97   46.54
   0  -1   4 4781.78   43.13
   0  -1   4 5130.59   39.35
   0  -1  -5  103.72    7.20
   0  -1   5  107.94    7.79
   0  -1   5   93.08    5.72
   0  -1  -5  100.87    5.49
   0  -1  -5   93.66    7.35
   0  -1  -5   91.35    7.38
   0  -1   5   76.46    7.24
   0  -1   5   87.32    7.18
   0  -1   5   97.26    6.16
   0  -1   5   93.89    7.61
   0  -1  -6 1920.47   31.81
   0  -1   6 1918.77   26.41
   0  -1  -6 1913.04   24.97
   0  -1   6 1947.10   33.19
   0  -1   6 1888.63   34.96
   0  -1  -6 1939.53   33.69
   0  -1  -6 1894.38   33.87
   0  -1   6 1906.12   34.22
   0  -1   6 1877.97   27.68
   0  -1   6 1900.06   33.79
   0  -1  -7  506.54   17.85
   0  -1   7  535.09   19.10
   0  -1   7  520.73   15.07
   0  -1  -7  529.94   14.18
   0  -1   7  447.00   18.69
   0  -1  -7  527.25   19.66
   0  -1  -7  549.03   19.48
   0  -1   7  511.00   19.93
   0  -1   7  500.43   15.52
   0  -1   7  504.46   18.96
   0  -1  -8  183.95    9.10
   0  -1  -8  176.79   11.58
   0  -1   8  167.34    9.63
   0  -1   8  158.07   11.70
   0  -1   8  162.63   12.39
   0  -1  -8  181.10   12.50
   0  -1  -8  165.83   12.35
   0  -1   8  171.13   12.74
   0  -1   8  170.94    9.78
   0  -1   8  185.26   12.60
   0  -1   9   19.63    6.37
   0  -1  -9   24.03    5.95
   0  -1  -9   17.83    4.13
   0  -1   9   13.45    4.29
   0  -1   9   19.06    6.51
   0  -1  -9   24.52    6.67
   0  -1   9   15.73    6.90
   0  -1  -9   20.16    5.60
   0  -1   9   13.56    3.79
   0  -1   9   22.96    6.20
   0  -1  10   83.21   10.41
   0  -1  10   85.38    8.25
   0  -1 -10   70.59    6.87
   0  -1  10   79.30    9.96
   0  -1  10   64.40    9.52
   0  -1 -10   82.14   10.27
   0  -1 -10   75.53    9.13
   0  -1  10   77.57    7.53
   0  -1  10   76.48    9.24
   0  -1  11  231.09   13.14
   0  -1 -11  228.79   11.73
   0  -1  11  239.45   16.43
   0  -1  11  170.27   15.20
   0  -1 -11  229.48   16.70
   0  -1  11  233.27   17.57
   0  -1  11  225.86   12.85
   0  -1  12   16.30    4.97
   0  -1  12   16.40    5.58
   0  -1 -12   17.17    4.60
   0  -1  12   -4.97    9.59
   0  -1 -12   16.70    6.80
   0  -1  12   14.71    6.81
   0  -1  12   23.64    5.12
   0  -1  13   29.69    6.29
   0  -1 -13   34.01    6.07
   0  -1  13   25.19    7.72
   0  -1 -13   34.84    8.63
   0  -1  13    8.82    8.25
   0  -1  13   31.32    7.87
   0  -1  13   30.69    5.79
   0  -1  14  468.04   21.03
   0  -1 -14  491.18   19.18
   0  -1 -14  453.45   26.86
   0  -1  14  455.90   27.29
   0  -1  14  465.82   27.57
   0  -1  14  478.33   20.48
   0  -1 -15   49.44    7.23
   0  -1  15   55.95    8.74
   0  -1 -15   49.95   11.34
   0  -1  15   15.10    9.69
   0  -1  15   43.74   11.27
   0  -1  15   34.70    6.80
   0  -1  16  251.61   16.84
   0  -1 -16  230.45   14.43
   0  -1  16  216.21   22.57
   0  -1 -16  228.90   20.73
   0  -1  16  220.87   21.33
   0  -1  16  218.35   14.90
   0  -1 -17   14.69    5.20
   0  -1  17   15.71    6.21
   0  -1 -17   24.00    9.63
   0  -1  17   32.59   11.30
   0  -1  17   21.10    9.60
   0  -1 -18  198.86   13.99
   0  -1  18  181.51   15.37
   0  -1 -18  183.22   20.64
   0  -1  18  198.04   22.94
   0  -1  18  204.61   21.80
   0  -1 -19   64.78    8.31
   0  -1  19   58.27    9.81
   0  -1  19   68.78   16.21
   0  -1 -19   55.23   13.12
   0  -1  19   52.80   13.69
   0  -1  20   77.23   11.17
   0  -1  20   72.73   17.45
   0  -1 -20   68.40   13.84
   0  -1  20   70.55   14.58
   0  -1  21   49.29    9.78
   0  -1  21   38.08   13.17
   0  -1 -21   56.33   13.94
   0  -1  21   27.22   11.22
   0  -1 -22  129.70   19.62
   0  -1  22  151.59   23.61
   0  -1  22  166.21   22.78
   0  -1  23   16.26   12.97
   0  -1 -23   11.16   11.36
   0  -1  23   10.37    9.27
   0  -1  24   20.93   14.90
   0  -1 -24   17.11   12.04
   0  -1  24   31.26   13.57
   0  -1 -25   37.46   14.98
   0   0  -4 1544.86   24.76
   0   0   4 1496.00   24.53
   0   0   4 1534.00   23.55
   0   0  -4 1572.45   23.58
   0   0   4 1520.82   20.02
   0   0  -4 1488.31   19.66
   0   0   4 1490.75   24.50
   0   0  -4 1529.55   24.63
   0   0   4 1471.07   23.48
   0   0  -4 1563.50   24.01
   0   0   4 1526.79   18.56
   0   0  -4 1542.53   18.59
   0   0  -5  222.05   10.69
   0   0   5  213.34   10.79
   0   0  -5  221.56    8.81
   0   0   5  216.08    8.66
   0   0  -5  227.07   10.36
   0   0   5  227.13   10.28
   0   0   5  194.27   10.30
   0   0  -5  222.96   11.37
   0   0  -5  228.31   10.84
   0   0   5  213.20    8.06
   0   0   5  220.99   10.25
   0   0  -5  206.54    7.91
   0   0   6   -0.42    3.95
   0   0  -6    0.77    3.09
   0   0   6   -3.04    3.60
   0   0   6   -2.05    3.32
   0   0  -6    0.67    2.31
   0   0   6   -2.49    4.61
   0   0  -6    3.15    3.68
   0   0  -6    2.03    3.13
   0   0  -6    0.08    2.25
   0   0   6   -0.59    3.32
   0   0   6    7.58    2.54
   0   0  -7  430.05   17.70
   0   0   7  445.61   18.09
   0   0   7  433.69   14.66
   0   0  -7  445.12   14.29
   0   0   7  446.84   17.15
   0   0   7  397.11   17.14
   0   0  -7  458.78   17.48
   0   0  -7  480.21   17.49
   0   0  -7  444.55   13.32
   0   0   7  436.08   13.31
   0   0   7  444.23   17.22
   0   0  -8    7.41    4.45
   0   0   8    9.24    5.67
   0   0   8   11.73    4.25
   0   0   8    4.13    4.59
   0   0  -8   14.07    3.20
   0   0  -8   22.45    4.82
   0   0   8   18.91    6.56
   0   0  -8   11.03    4.78
   0   0  -8    9.48    4.20
   0   0  -8   15.23    3.78
   0   0   8   13.45    4.77
   0   0   8   14.76    3.64
   0   0   9   63.37    9.39
   0   0  -9   49.53    7.95
   0   0   9   66.30    8.58
   0   0  -9   69.64    6.04
   0   0   9   72.30    7.51
   0   0   9   59.95   10.18
   0   0  -9   81.16    9.46
   0   0  -9   68.81    8.77
   0   0  -9   65.58    6.39
   0   0   9   64.09    6.15
   0   0   9   65.02    8.32
   0   0  10  101.53   11.36
   0   0  10  125.56    9.92
   0   0 -10  120.37    8.42
   0   0  10  140.44   13.55
   0   0 -10  131.39   12.19
   0   0 -10  127.11   11.65
   0   0 -10  124.84    8.76
   0   0  10  131.68    8.99
   0   0  10  132.00   12.01
   0   0  11  104.35   12.50
   0   0  11  105.19    9.52
   0   0 -11  114.38    8.80
   0   0  11  102.80   12.66
   0   0 -11  102.83   11.42
   0   0 -11  112.91    8.78
   0   0  11  115.63    8.88
   0   0 -12 1075.48   26.25
   0   0  12 1061.15   29.56
   0   0  12 1143.30   38.66
   0   0  12 1054.54   36.80
   0   0 -12 1088.47   26.95
   0   0  12 1099.14   27.44
   0   0 -13   11.52    4.19
   0   0  13   15.66    5.91
   0   0  13   -8.23    9.03
   0   0  13   20.87    8.65
   0   0  13   10.45    4.32
   0   0 -13   14.99    4.59
   0   0 -14   -0.89    3.38
   0   0  14    2.88    4.62
   0   0  14   -9.62    9.78
   0   0 -14    0.34    6.93
   0   0  14    1.03    7.66
   0   0  14   -0.18    3.15
   0   0 -15  427.17   18.60
   0   0  15  418.61   21.14
   0   0  15  298.28   23.14
   0   0 -15  385.74   25.18
   0   0  15  407.80   26.43
   0   0  15  386.19   18.44
   0   0  16  149.09   13.63
   0   0 -16  148.71   11.84
   0   0 -16  151.55   17.20
   0   0  16  118.33   15.14
   0   0  16  145.40   17.67
   0   0  16  146.61   11.97
   0   0  17   40.17    8.62
   0   0 -17   36.42    6.56
   0   0  17   18.24   11.12
   0   0 -17   31.65   10.21
   0   0  17   36.88   10.81
   0   0  18   -3.74    5.88
   0   0 -18    0.84    4.08
   0   0 -18    1.58    9.09
   0   0  18    3.78   10.30
   0   0  18    8.40    9.76
   0   0  19   60.10   10.25
   0   0 -19   55.41    8.40
   0   0 -19   61.01   13.27
   0   0  19   52.21   15.50
   0   0  19   61.97   13.94
   0   0  20   13.23    7.06
   0   0  20    3.83   10.88
   0   0 -20   -3.69   10.00
   0   0  20    8.22    9.67
   0   0  21   -1.50    6.72
   0   0  21   -7.22   10.76
   0   0 -21   -0.06    9.50
   0   0  21   -3.79    9.64
   0   0  22    1.93   11.69
   0   0 -22    4.26   11.23
   0   0  22   -0.08   10.00
   0   0 -23   50.77   14.28
   0   0  23   41.54   15.76
   0   0  23   25.63   12.56
   0   0 -24   53.03   15.85
   0   0  24   63.80   15.95
   0   0  24   75.12   17.28
   0   0 -25   50.58   16.28
   0   1  -4 5002.48   45.61
   0   1  -4 5032.96   45.87
   0   1   4 5218.95   46.48
   0   1   4 5721.52   46.79
   0   1   4 5522.16   44.43
   0   1  -4 5544.57   48.01
   0   1  -5   87.74    7.33
   0   1   5   98.14    7.74
   0   1   5   99.38    6.58
   0   1  -5   88.76    5.40
   0   1  -5   82.04    7.67
   0   1   5   95.04    8.22
   0   1   5   86.47    6.58
   0   1  -5   92.75    7.00
   0   1  -5   92.32    7.37
   0   1  -5  102.53    6.33
   0   1   5   91.60    4.88
   0   1  -6 1894.82   34.03
   0   1   6 1861.35   33.80
   0   1   6 1889.50   28.94
   0   1  -6 1891.11   26.40
   0   1  -6 1869.77   33.75
   0   1   6 1815.91   32.84
   0   1  -6 1953.43   33.26
   0   1  -6 1923.05   33.99
   0   1   6 1919.99   32.13
   0   1  -6 1852.26   27.42
   0   1   6 1934.38   23.89
   0   1  -7  540.08   19.67
   0   1   7  502.15   19.37
   0   1   7  497.46   16.22
   0   1  -7  506.62   14.86
   0   1   7  402.24   17.47
   0   1  -7  416.47   17.66
   0   1   7  496.32   17.73
   0   1  -7  485.90   18.74
   0   1  -7  508.74   18.41
   0   1  -7  497.88   15.47
   0   1   7  503.79   13.36
   0   1   8  178.53   12.92
   0   1  -8  170.53   11.98
   0   1   8  158.13   10.16
   0   1  -8  173.41    9.85
   0   1  -8  233.40   15.03
   0   1   8  201.08   13.61
   0   1   8  184.89   12.03
   0   1  -8  175.13   12.34
   0   1  -8  173.31   11.52
   0   1   8  186.43    8.84
   0   1  -8  179.29   10.06
   0   1   9   25.41    6.36
   0   1  -9   23.93    6.03
   0   1  -9   31.06    5.44
   0   1   9   13.61    4.41
   0   1   9   22.10    8.27
   0   1  -9   20.92    6.77
   0   1  -9    3.44    5.63
   0   1   9   16.87    5.16
   0   1   9   23.04    3.95
   0   1  -9   23.70    4.83
   0   1  10   58.84    9.07
   0   1 -10   81.47    8.07
   0   1  10   49.44    6.79
   0   1  10   88.23   11.51
   0   1 -10   55.95    8.88
   0   1 -10   49.23    7.35
   0   1  10   65.65    8.59
   0   1 -10   73.61    7.67
   0   1  10   66.99    6.51
   0   1  11  231.02   17.18
   0   1 -11  229.87   12.97
   0   1  11  202.19   12.93
   0   1  11  159.26   14.96
   0   1 -11  198.44   15.64
   0   1  11  209.39   11.23
   0   1 -11  221.99   12.79
   0   1  12   22.35    7.09
   0   1 -12   16.56    4.64
   0   1  12   17.58    5.45
   0   1  12   15.20    7.41
   0   1 -12   13.57    6.65
   0   1  12   20.96    4.30
   0   1 -12   12.36    4.28
   0   1  13   27.75    8.17
   0   1  13   32.22    7.03
   0   1 -13   31.59    5.67
   0   1  13    9.18    7.89
   0   1 -13   32.75    8.63
   0   1  13   35.01    5.62
   0   1 -13   33.25    6.39
   0   1  14  496.18   28.08
   0   1 -14  496.95   19.56
   0   1  14  474.87   22.13
   0   1  14  467.09   27.45
   0   1 -14  529.54   28.39
   0   1 -14  490.26   20.67
   0   1  14  505.35   19.35
   0   1  15   42.59    8.30
   0   1 -15   38.02    7.06
   0   1  15   20.71    9.59
   0   1  15   39.90   10.80
   0   1  15   42.11    6.41
   0   1 -15   31.06    6.55
   0   1 -16  208.61   13.80
   0   1  16  237.93   17.22
   0   1  16  190.66   19.81
   0   1  16  226.74   21.34
   0   1  16  203.02   13.41
   0   1 -16  220.96   15.40
   0   1 -17   22.62    5.91
   0   1  17   23.19    7.85
   0   1  17   -0.30   11.85
   0   1 -17   20.16    9.05
   0   1  17   13.11    8.58
   0   1  18  202.71   16.79
   0   1 -18  205.79   14.40
   0   1  18  159.87   20.42
   0   1 -18  186.73   21.05
   0   1  18  185.26   20.56
   0   1 -19   69.99    9.18
   0   1  19   73.05   11.61
   0   1 -19   54.67   13.00
   0   1  19   59.24   14.90
   0   1  19   74.27   15.77
   0   1  20   72.26   11.46
   0   1 -20   69.74   15.36
   0   1  20   71.74   15.86
   0   1  20   93.46   17.39
   0   1  21   39.22    9.46
   0   1 -21   55.73   13.44
   0   1  21   44.07   14.92
   0   1  21   32.65   11.76
   0   1 -22  153.42   21.69
   0   1  22  177.36   24.44
   0   1  22  180.03   23.44
   0   1 -23   27.24   13.66
   0   1  23    1.30   11.63
   0   1  23   14.78   11.89
   0   1  24   61.27   18.01
   0   1 -24   26.46   11.76
   0   1  24   43.47   15.06
   0   1  25   28.32   15.40
   0   2  -3   21.68    3.25
   0   2  -3   25.86    2.90
   0   2  -3   27.86    3.10
   0   2   3   24.42    3.01
   0   2   3   26.26    2.97
   0   2   3   23.71    2.99
   0   2  -3   12.80    3.25
   0   2   3   22.56    3.53
   0   2  -3   32.12    4.61
   0   2  -3   23.06    2.22
   0   2  -3   28.42    3.95
   0   2  -3   24.28    3.81
   0   2   4 9999.00   53.55
   0   2  -4 7455.35   60.15
   0   2   5   60.68    6.44
   0   2  -5   57.84    6.23
   0   2   5   56.62    3.87
   0   2  -5   58.06    3.63
   0   2  -5   58.42    4.59
   0   2   5   66.69    4.85
   0   2  -5   57.05    6.82
   0   2   5   60.69    6.12
   0   2  -5   62.81    6.30
   0   2  -5   53.67    6.41
   0   2  -5   55.00    5.82
   0   2  -6 7389.90   69.04
   0   2   6 6843.27   50.00
   0   2   6 7061.01   59.18
   0   2   6 7434.30   68.61
   0   2  -6 6712.07   66.24
   0   2  -6 6932.91   58.22
   0   2   7  254.15   13.99
   0   2  -7  294.71   14.99
   0   2   7  260.29    7.43
   0   2  -7  271.25    7.22
   0   2   7  261.15   10.52
   0   2   7  267.30   12.60
   0   2  -7  270.83   10.79
   0   2  -7  211.80   12.97
   0   2   7  226.47   13.68
   0   2   7  266.35   13.16
   0   2  -7  258.65   13.76
   0   2  -7  244.63   13.99
   0   2   7  269.14    9.51
   0   2  -7  272.34   12.47
   0   2   8   93.30    4.32
   0   2  -8   97.22    4.20
   0   2  -8   97.79    9.61
   0   2   8   93.52    9.62
   0   2  -8   94.23    7.06
   0   2   8   95.84    8.90
   0   2   8  130.58   12.61
   0   2  -8  116.72   11.04
   0   2   8  103.28    9.07
   0   2  -8   97.77    9.43
   0   2   8   91.69    6.31
   0   2  -8   96.31   10.11
   0   2  -8   92.73    7.74
   0   2   9  136.28   12.39
   0   2  -9  153.76   12.34
   0   2   9  146.08   11.17
   0   2  -9  122.34    8.56
   0   2  -9  152.44   13.77
   0   2   9  156.67   14.44
   0   2   9  130.29   10.62
   0   2  -9  156.00   12.29
   0   2  -9  121.30   11.88
   0   2   9  134.73    7.85
   0   2  -9  130.70    9.87
   0   2  10  235.30   16.26
   0   2  10  277.95   15.09
   0   2 -10  275.15   13.39
   0   2  10  279.03   18.23
   0   2  10  279.67   16.48
   0   2 -10  274.86   17.70
   0   2  10  273.82   11.55
   0   2 -10  267.20   14.27
   0   2  11  206.17   16.39
   0   2  11  233.18   14.65
   0   2 -11  227.47   12.62
   0   2  11  163.73   14.70
   0   2 -11  219.11   16.78
   0   2  11  216.00   10.86
   0   2 -11  202.61   13.05
   0   2  12  786.59   31.88
   0   2 -12  745.23   23.31
   0   2  12  711.93   25.96
   0   2  12  753.24   30.95
   0   2 -12  711.09   30.48
   0   2 -12  721.75   24.70
   0   2  12  706.75   20.29
   0   2  13  163.85   16.61
   0   2  13  145.99   12.63
   0   2 -13  156.64   11.66
   0   2  13  124.62   14.44
   0   2 -13  131.80   14.61
   0   2  13  157.02   10.34
   0   2 -13  141.88   11.92
   0   2  14  517.95   28.76
   0   2  14  562.52   24.96
   0   2 -14  536.90   21.85
   0   2  14  567.03   29.57
   0   2 -14  542.28   28.94
   0   2 -14  533.33   22.41
   0   2  14  543.38   19.42
   0   2  15    0.84    7.17
   0   2  15    6.72    5.44
   0   2 -15    1.00    4.52
   0   2  15   -8.54   10.18
   0   2 -15    4.55    8.18
   0   2  15    0.48    3.19
   0   2 -15    2.11    4.28
   0   2  16   47.61   10.93
   0   2 -16   45.83    7.42
   0   2  16   48.79    9.16
   0   2  16   18.61    9.21
   0   2 -16   47.43   11.71
   0   2 -16   45.77    8.03
   0   2  16   49.97    6.96
   0   2  17  109.32   16.30
   0   2 -17   91.43   10.06
   0   2  17   92.45   12.14
   0   2  17   61.28   13.24
   0   2 -17   86.99   14.47
   0   2 -17   89.33   11.02
   0   2 -18   27.41    7.26
   0   2  18   27.71    8.83
   0   2  18    3.81   13.69
   0   2  18   22.16   10.31
   0   2 -18   23.87    7.25
   0   2 -19   61.22    8.66
   0   2  19   59.86   11.06
   0   2  19   35.50    9.97
   0   2 -19   63.06   13.47
   0   2  19   43.50   12.42
   0   2  20   58.77   11.01
   0   2 -20   64.42   15.29
   0   2  20   40.19   13.31
   0   2  20   60.51   12.97
   0   2  21  102.80   13.94
   0   2 -21   97.46   17.69
   0   2  21   70.04   16.33
   0   2  21  114.85   19.51
   0   2  22    4.77    7.32
   0   2 -22   -6.74    9.12
   0   2  22    5.82   10.60
   0   2  22    7.55    8.70
   0   2  23  103.85   22.54
   0   2 -23   86.86   17.76
   0   2  23  103.45   19.71
   0   2 -24   -9.00   12.36
   0   2  24   24.18   15.28
   0   2  24    9.20   11.72
   0   2  25    8.48   11.60
   0   3  -2  905.23   18.19
   0   3   2  941.34   17.59
   0   3  -2  929.60   17.53
   0   3  -2  937.69   17.62
   0   3   2  939.69   17.66
   0   3   2  869.58   16.97
   0   3   2  901.35   17.21
   0   3  -2  918.88   16.93
   0   3  -2  923.83   18.35
   0   3  -2  933.29   15.15
   0   3  -2  919.52   18.98
   0   3  -3  100.16    6.83
   0   3   3   97.89    6.23
   0   3  -3   95.91    6.18
   0   3  -3  100.47    6.26
   0   3   3   85.31    5.85
   0   3   3   92.59    5.92
   0   3  -3   96.01    6.95
   0   3   3   95.25    6.29
   0   3  -3   78.82    6.45
   0   3  -3   92.72    4.19
   0   3  -3   88.99    6.80
   0   3  -3   88.87    6.68
   0   3  -3   91.56    4.86
   0   3  -4  789.22   20.04
   0   3  -4  772.32   15.92
   0   3   4  792.21   16.20
   0   3   4  759.94   15.99
   0   3  -4  766.60   15.93
   0   3   4  767.08   16.92
   0   3  -4  782.45   19.63
   0   3   4  788.08   18.95
   0   3  -4  793.23   20.32
   0   3  -4  764.01   20.36
   0   3  -4  808.00   13.13
   0   3  -4  753.11   19.46
   0   3  -5  156.28    9.81
   0   3  -5  156.59    7.36
   0   3   5  157.73    7.55
   0   3  -5  156.24    7.35
   0   3   5  152.72    7.43
   0   3   5  153.94    8.00
   0   3  -5  154.86    7.35
   0   3  -5  108.99    8.70
   0   3   5  132.95    8.68
   0   3   5  146.78    9.80
   0   3  -5  144.23    9.96
   0   3  -5  155.23    9.60
   0   3  -5  154.67   10.58
   0   3  -5  145.14    5.84
   0   3  -6  146.07   10.31
   0   3   6  162.52    7.45
   0   3  -6  148.40    6.93
   0   3  -6  156.85    7.80
   0   3   6  155.15    8.42
   0   3  -6  155.11   10.75
   0   3   6  145.05   10.43
   0   3   6  155.01   10.19
   0   3  -6  180.24   11.66
   0   3  -6  153.44    6.19
   0   3  -6  174.09   11.72
   0   3  -6  157.24   10.14
   0   3  -7   56.19    7.13
   0   3   7   50.38    7.61
   0   3  -7   64.41    4.66
   0   3   7   66.55    5.33
   0   3  -7   68.73    5.90
   0   3   7   68.93    6.17
   0   3  -7   57.87    7.92
   0   3  -7   71.25    8.24
   0   3  -7   69.75    8.50
   0   3  -7   68.22    7.49
   0   3  -8 1350.22   34.61
   0   3  -8 1334.29   20.02
   0   3   8 1351.76   20.73
   0   3  -8 1335.48   25.38
   0   3   8 1380.56   26.32
   0   3   8 1353.64   31.20
   0   3  -8 1344.09   34.60
   0   3   8 1362.90   34.57
   0   3   8 1371.24   33.29
   0   3  -8 1401.19   34.49
   0   3   8 1368.95   31.41
   0   3  -8 1334.32   30.47
   0   3   8 1336.17   22.67
   0   3  -8 1326.59   34.84
   0   3  -9  233.29   15.48
   0   3   9  217.01   15.38
   0   3  -9  224.45    8.17
   0   3   9  219.06    8.36
   0   3  -9  230.08   11.34
   0   3   9  241.10   14.45
   0   3   9  210.27   11.09
   0   3   9  212.87   16.30
   0   3  -9  171.11   13.86
   0   3   9  211.58   13.59
   0   3  -9  219.76   14.72
   0   3  -9  215.78   15.38
   0   3  -9  208.55   12.95
   0   3   9  212.08    9.48
   0   3  10  276.99    8.83
   0   3 -10  266.45    8.27
   0   3  10  285.28   18.04
   0   3  10  262.13   15.15
   0   3 -10  263.72   12.70
   0   3  10  279.92   18.14
   0   3  10  248.59   15.52
   0   3 -10  235.41   17.11
   0   3  10  264.14   11.32
   0   3 -10  247.69   14.63
   0   3  11    5.84    5.52
   0   3 -11    7.47    3.72
   0   3  11   23.82    9.39
   0   3  11    4.71    5.66
   0   3 -11    9.27    1.88
   0   3  11   10.94    1.85
   0   3 -11   -3.44    6.62
   0   3 -11   10.81    5.20
   0   3  11    6.00    2.90
   0   3  12 1323.36   41.58
   0   3  12 1297.48   35.86
   0   3 -12 1314.95   30.74
   0   3  12 1240.42   39.12
   0   3 -12 1304.76   41.46
   0   3 -12 1292.16   34.49
   0   3  12 1290.54   26.64
   0   3 -13   67.15    7.99
   0   3  13   65.38    9.64
   0   3  13   42.57   10.77
   0   3  13   61.62   13.16
   0   3 -13   72.49   12.28
   0   3 -13   67.03    9.10
   0   3  13   66.53    6.76
   0   3  14  293.66   21.80
   0   3 -14  283.52   15.81
   0   3  14  264.84   18.11
   0   3  14  249.14   20.72
   0   3 -14  269.42   21.68
   0   3 -14  275.35   17.48
   0   3  14  265.32   13.39
   0   3  15   21.31    8.66
   0   3 -15   28.24    6.95
   0   3  15   12.44    6.08
   0   3  15    6.92    9.22
   0   3 -15   31.05   10.10
   0   3  15   22.91    5.00
   0   3 -15   23.95    7.06
   0   3  16   30.53    8.99
   0   3  16   35.06    8.44
   0   3  16   33.81    8.80
   0   3 -16   41.58   10.94
   0   3  16   40.27    6.19
   0   3 -16   34.84    7.78
   0   3  17  183.38   20.06
   0   3 -17  206.98   14.69
   0   3  17  202.93   17.67
   0   3  17  158.30   18.34
   0   3 -17  193.14   21.00
   0   3 -17  199.85   16.16
   0   3  18  129.46   18.24
   0   3  18  132.61   15.36
   0   3 -18  116.25   11.87
   0   3  18   91.73   15.28
   0   3 -18  106.52   16.85
   0   3 -18  117.59   12.91
   0   3  19  147.71   16.13
   0   3 -19  124.63   12.12
   0   3  19   58.80   13.60
   0   3  19  116.20   17.79
   0   3 -19  102.27   12.29
   0   3  20  281.01   22.01
   0   3  20  254.42   26.23
   0   3  20  294.45   27.42
   0   3 -20  299.22   20.73
   0   3  21   33.31   11.71
   0   3  21   44.67   10.47
   0   3 -21   56.13   14.22
   0   3  21   28.32   13.70
   0   3  22    8.26   11.80
   0   3  22   -2.52    7.91
   0   3 -22   -3.55    9.85
   0   3  22   -8.69   11.96
   0   3  23  110.46   19.68
   0   3  23   66.08   17.06
   0   3 -23   98.39   18.05
   0   3  24   81.81   18.75
   0   3  24   83.88   19.63
   0   3 -24  120.51   21.87
   0   3  25  -16.39   13.81
   0   4   0  565.87   15.70
   0   4   0  546.76   15.35
   0   4   0  554.46   15.86
   0   4   0  559.94   16.01
   0   4  -1    8.33    3.40
   0   4   1    0.63    2.05
   0   4   1    8.33    3.95
   0   4  -1    6.86    3.62
   0   4   1    7.43    4.32
   0   4  -1    6.81    4.02
   0   4  -1    2.99    3.28
   0   4  -2 3822.81   41.31
   0   4   2 4069.08   42.68
   0   4  -2 3982.18   41.88
   0   4   2 4023.29   42.17
   0   4   2 4178.53   42.63
   0   4   2 3585.54   38.12
   0   4  -2 3606.85   36.25
   0   4  -2 3687.25   39.88
   0   4  -2 3783.75   44.02
   0   4  -3   62.37    6.23
   0   4  -3   57.89    5.69
   0   4   3   49.08    5.45
   0   4   3   50.49    5.48
   0   4  -3   63.79    5.96
   0   4   3   50.78    5.45
   0   4  -3   48.84    5.28
   0   4   3   55.84    5.74
   0   4  -3   35.95    4.99
   0   4  -3   58.20    5.03
   0   4  -3   52.20    6.30
   0   4  -4  261.00   12.49
   0   4   4  266.45   11.19
   0   4   4  270.83   11.28
   0   4  -4  267.94   11.26
   0   4  -4  274.99   11.32
   0   4   4  289.52   11.58
   0   4  -4  270.31   12.37
   0   4   4  274.37   11.91
   0   4  -4  278.24    7.91
   0   4  -4  268.51   12.72
   0   4  -4  268.53   13.15
   0   4  -4  277.44    9.33
   0   4  -4  256.02   12.71
   0   4  -5   67.98    7.14
   0   4  -5   73.16    6.15
   0   4   5   68.33    6.03
   0   4  -5   77.64    6.49
   0   4   5   61.16    5.84
   0   4   5   71.67    6.32
   0   4   5   73.28    7.00
   0   4  -5   55.78    6.31
   0   4  -5   51.66    5.81
   0   4  -5   66.36    4.75
   0   4  -5   81.36    7.92
   0   4  -5   68.49    7.82
   0   4  -6  958.00   26.71
   0   4  -6 1002.13   20.76
   0   4   6  962.16   20.65
   0   4  -6 1025.69   21.04
   0   4   6  989.06   22.43
   0   4  -6  972.12   20.05
   0   4   6  982.67   25.41
   0   4  -6 1025.13   27.23
   0   4  -6 1029.99   27.80
   0   4  -6  992.15   16.87
   0   4  -6  981.86   27.98
   0   4  -6  976.26   25.93
   0   4  -7    6.55    4.10
   0   4   7    6.51    3.06
   0   4  -7    6.04    3.09
   0   4  -7    4.82    2.88
   0   4   7    5.11    3.32
   0   4  -7    9.39    5.40
   0   4   7    1.31    4.19
   0   4   7    1.84    3.07
   0   4  -7   16.27    6.39
   0   4  -7    7.87    2.88
   0   4  -7    3.51    5.19
   0   4  -7    5.07    4.20
   0   4  -8  232.43   14.90
   0   4  -8  230.73   10.20
   0   4   8  221.07   10.00
   0   4  -8  217.40   10.64
   0   4   8  214.01   11.44
   0   4   8  230.47   14.90
   0   4   8  212.38   13.55
   0   4  -8  247.81   16.11
   0   4  -8  226.82   15.52
   0   4  -8  234.81   15.88
   0   4  -8  228.19    8.56
   0   4  -8  213.94   13.43
   0   4   9   56.67    9.05
   0   4   9   53.25    5.27
   0   4  -9   47.59    5.25
   0   4   9   49.24    6.08
   0   4   9   82.77   10.65
   0   4  -9   53.68    6.05
   0   4   9   96.78   13.20
   0   4   9   53.49    7.71
   0   4   9   47.96    4.96
   0   4  -9   51.31    9.36
   0   4  -9   40.39    7.23
   0   4  -9   48.47    4.34
   0   4  10 2714.77   33.88
   0   4 -10 2801.50   33.16
   0   4 -10 2864.40   41.86
   0   4  10 2848.10   50.32
   0   4  10 2851.49   42.92
   0   4  10 2783.27   56.12
   0   4  10 2850.37   53.11
   0   4  10 2929.99   51.94
   0   4 -10 2891.37   31.62
   0   4  10 2825.46   36.64
   0   4 -10 2816.60   57.20
   0   4 -10 2821.36   50.37
   0   4  11   69.77    7.41
   0   4  11   77.64   10.13
   0   4 -11   58.48    6.74
   0   4  11   48.05   10.30
   0   4  11   68.74    5.47
   0   4  11   63.55   10.39
   0   4 -11   72.68    5.49
   0   4 -11   43.08    8.90
   0   4  11   65.73    6.30
   0   4 -11   60.53    8.53
   0   4 -11   65.26    5.25
   0   4  12  902.63   34.95
   0   4 -12  855.72   16.94
   0   4  12  896.84   16.49
   0   4  12  873.18   17.46
   0   4  12  852.66   30.09
   0   4 -12  909.10   25.73
   0   4  12  821.27   32.13
   0   4 -12  860.95   34.82
   0   4  12  865.24   21.80
   0   4 -12  907.61   18.93
   0   4 -12  867.22   29.68
   0   4 -13  122.52   10.07
   0   4  13  122.05   12.52
   0   4  13  118.44   14.63
   0   4  13  107.85   13.92
   0   4  13  118.37    5.44
   0   4 -13  117.38    5.76
   0   4 -13  107.21   14.74
   0   4 -13  118.86    7.26
   0   4 -13  107.94   11.66
   0   4  13  109.49    8.34
   0   4 -14  107.78   10.10
   0   4  14  104.21   11.98
   0   4  14  127.33   15.56
   0   4 -14  104.99    4.47
   0   4 -14  100.14    4.30
   0   4  14  111.35   14.40
   0   4 -14  110.12   14.60
   0   4  14  105.42    8.49
   0   4 -14  112.86    7.25
   0   4 -14  100.19   11.49
   0   4  15  105.27   14.63
   0   4 -15  115.37   10.98
   0   4  15  116.18   12.95
   0   4  15   85.09   14.31
   0   4 -15  102.26   15.01
   0   4 -15   93.32   11.50
   0   4 -15  101.14    7.09
   0   4  15  111.62    8.88
   0   4  16   42.26   10.33
   0   4  16   24.72    7.58
   0   4  16   11.38    9.03
   0   4 -16   30.79   10.62
   0   4 -16   35.02    7.99
   0   4  16   33.33    5.54
   0   4 -16   32.25    4.66
   0   4  17  208.58   21.27
   0   4  17  229.53   19.31
   0   4  17  158.07   19.00
   0   4 -17  213.31   22.19
   0   4 -17  218.25   10.20
   0   4 -17  205.46   17.13
   0   4  18   81.15   16.26
   0   4  18   55.44   11.74
   0   4  18    8.02   10.56
   0   4 -18   48.84   13.39
   0   4 -18   49.23    9.93
   0   4  19   11.71    9.69
   0   4  19    8.59    7.98
   0   4 -19    4.36    5.46
   0   4  19    7.41   10.00
   0   4 -19    0.36    9.01
   0   4 -19   10.78    7.09
   0   4  20    3.44    8.74
   0   4  20    1.15    7.42
   0   4  20   -0.12   11.74
   0   4 -20    1.86    9.57
   0   4 -20    2.56    5.76
   0   4  21   61.29   15.44
   0   4  21   47.27   11.14
   0   4  21   38.16   12.18
   0   4  22   27.24   11.43
   0   4  22   58.34   12.49
   0   4 -22   57.03   16.62
   0   4  22   24.10   12.71
   0   4  23   85.84   18.45
   0   4 -23   61.84   16.19
   0   4  23   46.05   14.08
   0   4  24   16.85   12.23
   0   4  24   28.07   14.81
   0   4 -24   18.99   13.64
   0   4  25  106.07   22.59
   0   5   0    3.82    3.59
   0   5   0    1.06    3.60
   0   5   0   -1.47    3.25
   0   5   0    2.97    3.53
   0   5   1   37.70    5.56
   0   5  -1   31.57    5.16
   0   5  -1   39.69    5.82
   0   5  -1   37.15    6.12
   0   5   1   42.25    6.33
   0   5   1   40.97    5.81
   0   5  -1   32.98    5.66
   0   5  -2   83.47    7.52
   0   5   2   88.14    7.31
   0   5  -2   84.04    6.29
   0   5  -2   74.53    6.93
   0   5   2   78.43    7.10
   0   5  -2   87.06    7.65
   0   5   2   78.99    7.35
   0   5  -2   87.29    8.42
   0   5  -3   60.55    6.52
   0   5  -3   58.46    6.47
   0   5   3   75.75    7.15
   0   5   3   64.04    6.91
   0   5  -3   65.15    6.48
   0   5   3   70.82    6.64
   0   5   3   61.07    6.42
   0   5  -3   57.03    5.63
   0   5  -3   93.33    8.69
   0   5  -3   72.42    7.48
   0   5  -4   53.48    6.68
   0   5  -4   46.50    5.59
   0   5   4   48.40    5.90
   0   5   4   52.97    6.59
   0   5  -4   54.08    6.54
   0   5   4   47.38    5.88
   0   5  -4   58.10    6.65
   0   5   4   47.13    5.58
   0   5  -4   48.92    3.24
   0   5  -4   51.37    6.77
   0   5  -4   49.33    6.90
   0   5  -4   48.93    5.12
   0   5  -5    9.40    4.13
   0   5  -5   14.31    4.21
   0   5   5    9.40    4.01
   0   5   5   12.11    4.24
   0   5  -5    6.23    3.39
   0   5   5    5.89    2.71
   0   5   5    4.56    3.05
   0   5  -5    8.66    4.50
   0   5  -5    3.08    4.30
   0   5  -5    5.63    2.39
   0   5  -5    5.25    4.65
   0   5  -5    2.80    3.89
   0   5  -5    9.49    3.48
   0   5  -6  838.14   25.94
   0   5   6  833.58   22.07
   0   5  -6  846.56   21.78
   0   5  -6  689.80   21.03
   0   5   6  836.46   21.64
   0   5   6  838.87   22.48
   0   5  -6  810.96   25.02
   0   5   6  841.96   24.30
   0   5  -6  838.19   17.70
   0   5  -6  839.73   25.92
   0   5  -6  802.01   17.51
   0   5  -6  812.51   25.53
   0   5  -6  824.51   26.52
   0   5  -7    2.61    3.92
   0   5   7    5.19    3.62
   0   5  -7    7.43    4.16
   0   5   7   13.10    3.87
   0   5  -7   16.01    3.92
   0   5   7    3.41    3.87
   0   5  -7   -3.31    5.89
   0   5  -7    3.57    2.89
   0   5  -7   -3.73    5.40
   0   5  -7    9.89    5.49
   0   5  -7   11.33    6.23
   0   5  -7   -2.84    3.61
   0   5  -8  491.62   21.92
   0   5   8  504.65   16.95
   0   5  -8  471.00   16.19
   0   5   8  490.41   18.07
   0   5  -8  487.96   16.33
   0   5   8  495.88   22.32
   0   5  -8  530.99   22.71
   0   5   8  509.31   21.02
   0   5  -8  496.05   22.71
   0   5  -8  471.23   22.76
   0   5  -8  478.26   13.34
   0   5  -8  499.34   21.39
   0   5   9   86.06    8.24
   0   5  -9   84.12    7.32
   0   5   9   85.28   10.83
   0   5   9   80.12    9.51
   0   5   9   80.88    7.19
   0   5  -9   69.01    6.93
   0   5  -9   93.61   10.47
   0   5  -9   84.39    5.99
   0   5  -9   77.96   10.21
   0   5  10  102.24   11.67
   0   5 -10   90.91    7.63
   0   5  10   93.07    7.55
   0   5  10  100.16   12.59
   0   5  10   92.53    8.42
   0   5 -10   95.96    8.16
   0   5  10  110.65   13.74
   0   5  10  112.33   10.69
   0   5 -10  103.01    6.63
   0   5 -10   87.29   10.27
   0   5 -10   81.93   11.25
   0   5  11   68.83    6.60
   0   5 -11   64.57    6.02
   0   5 -11   70.98    7.57
   0   5  11   79.53    8.23
   0   5  11   61.88    9.76
   0   5  11   56.30   10.54
   0   5  11   66.57   10.43
   0   5 -11   70.97    5.66
   0   5 -11   69.96   11.45
   0   5  11   65.16    6.23
   0   5 -11   63.86    9.19
   0   5 -12  640.45   21.97
   0   5  12  648.30   27.49
   0   5  12  669.63   23.02
   0   5  12  697.98   29.99
   0   5  12  618.38   29.47
   0   5  12  659.43   18.23
   0   5 -12  688.06   17.90
   0   5 -12  702.25   16.46
   0   5  12  690.71   19.68
   0   5 -12  682.82   31.80
   0   5 -12  676.26   27.67
   0   5  13   31.31    8.35
   0   5 -13   19.42    4.64
   0   5  13   27.23   10.11
   0   5  13   27.80    3.81
   0   5  13   27.91    8.08
   0   5 -13   31.14    4.15
   0   5  13   29.83    4.51
   0   5 -13   31.33    7.91
   0   5  13   28.40    4.70
   0   5 -13   30.04    4.16
   0   5 -13   25.36    9.18
   0   5  14  192.44    8.18
   0   5 -14  198.33    8.79
   0   5  14  182.55   17.96
   0   5 -14  195.06   13.09
   0   5  14  200.25   16.70
   0   5  14  201.09   18.55
   0   5 -14  201.96   19.40
   0   5 -14  206.43    9.29
   0   5  14  187.27   11.08
   0   5 -14  197.29   16.10
   0   5 -15   49.47    8.00
   0   5  15   55.65   10.45
   0   5  15   46.90   12.02
   0   5  15   46.63   10.60
   0   5 -15   45.31    3.92
   0   5  15   48.47    3.71
   0   5 -15   46.20    3.92
   0   5  15   49.53    3.63
   0   5 -15   47.72    4.96
   0   5  15   35.01    5.23
   0   5 -15   40.39   10.96
   0   5 -15   42.04    8.79
   0   5  16  179.44   16.94
   0   5  16  162.67   18.54
   0   5  16  183.32   19.39
   0   5 -16  153.24   14.81
   0   5 -16  153.45   18.39
   0   5 -16  172.95    8.66
   0   5  17  102.83   15.91
   0   5  17  114.84   14.57
   0   5  17   83.76   15.40
   0   5 -17  109.97   17.63
   0   5 -17  110.28   13.42
   0   5  18  916.52   44.56
   0   5  18  844.66   37.59
   0   5  18  781.95   40.76
   0   5 -18  877.19   44.59
   0   5 -18  853.10   35.52
   0   5  19  137.75   19.69
   0   5  19  127.92   16.05
   0   5  19   73.28   15.49
   0   5 -19  160.95   22.35
   0   5 -19  136.70   15.24
   0   5  20   21.32   11.64
   0   5  20    6.24    7.12
   0   5  20   -3.75   11.12
   0   5 -20    4.57    9.17
   0   5 -20   21.43    8.73
   0   5  21   75.28   13.45
   0   5  21   24.87   11.01
   0   5 -21   66.48   15.09
   0   5  21   62.71   15.06
   0   5  22   31.53   11.51
   0   5  22   32.69   10.30
   0   5  22    9.41   13.17
   0   5  23   -8.17   11.73
   0   5  23   10.82    8.48
   0   5  23    3.96   11.51
   0   5 -23    1.16    9.22
   0   5  24   79.11   18.18
   0   5  24   66.75   19.43
   0   5 -24   96.24   19.85
   0   5  25   68.27   18.65
   0   6   0 2311.80   39.03
   0   6   0 2318.37   39.57
   0   6   0 2300.06   39.16
   0   6   0 2332.24   38.37
   0   6  -1   10.61    3.83
   0   6   1    3.85    3.55
   0   6  -1   13.67    2.19
   0   6   1    4.00    5.10
   0   6  -1   11.51    4.53
   0   6   1   12.66    4.72
   0   6  -1    7.52    5.01
   0   6  -1    0.96    4.15
   0   6  -2 1921.41   36.25
   0   6   2 1865.97   34.81
   0   6  -2 1957.91   30.27
   0   6   2 1871.00   35.61
   0   6  -2 1877.22   35.35
   0   6  -2 1899.52   35.83
   0   6   2 1923.73   35.79
   0   6  -2 1847.61   36.26
   0   6  -3  132.66    9.92
   0   6  -3  140.61   10.46
   0   6  -3  139.11   10.02
   0   6   3  139.58   10.10
   0   6   3  121.15    9.75
   0   6   3  137.16    9.74
   0   6  -3  124.03    8.74
   0   6   3  123.22    9.30
   0   6  -3  137.31   10.49
   0   6  -3  132.24   10.75
   0   6  -4 1715.15   35.63
   0   6   4 1734.04   34.05
   0   6  -4 1684.65   33.42
   0   6   4 1692.58   33.84
   0   6  -4 1730.10   33.94
   0   6   4 1659.78   33.20
   0   6   4 1715.62   33.45
   0   6  -4 1744.52   33.08
   0   6  -4 1645.04   34.26
   0   6  -4 1658.09   36.46
   0   6  -5   10.55    4.82
   0   6   5   16.79    4.93
   0   6   5    6.56    4.40
   0   6  -5   15.03    5.19
   0   6  -5   12.63    4.37
   0   6   5    7.96    3.58
   0   6   5   16.94    4.37
   0   6  -5   13.47    4.95
   0   6  -5   17.69    6.53
   0   6  -5   10.73    2.30
   0   6  -5   21.62    5.34
   0   6  -5    9.87    5.09
   0   6  -5    2.70    4.46
   0   6  -6  806.11   26.78
   0   6   6  776.12   23.63
   0   6  -6  834.80   23.57
   0   6   6  814.05   23.84
   0   6  -6  655.58   23.35
   0   6   6  813.15   23.82
   0   6   6  824.98   25.20
   0   6  -6  803.16   25.91
   0   6  -6  844.25   16.62
   0   6  -6  864.41   27.22
   0   6  -6  797.15   26.84
   0   6  -6  806.44   19.45
   0   6  -6  822.40   27.95
   0   6  -7  112.05   10.76
   0   6  -7  117.74    9.50
   0   6   7  110.33    9.52
   0   6   7  109.50    9.38
   0   6   7  110.81   10.09
   0   6  -7   73.76    8.93
   0   6  -7   98.11   10.78
   0   6  -7  110.30    7.56
   0   6  -7  125.46    8.78
   0   6  -7   96.55   10.69
   0   6  -7   86.88   10.59
   0   6   8 1179.18   28.26
   0   6  -8 1210.36   28.22
   0   6  -8 1215.21   26.78
   0   6   8 1149.67   29.34
   0   6   8 1229.46   33.47
   0   6  -8 1290.61   35.68
   0   6  -8 1195.58   25.10
   0   6  -8 1219.84   23.16
   0   6  -8 1138.55   34.17
   0   6  -8 1153.35   36.21
   0   6   9   21.95    5.08
   0   6  -9   19.85    5.18
   0   6   9   19.87    5.07
   0   6  -9   18.31    4.25
   0   6   9    8.11    4.92
   0   6  -9   18.25    4.67
   0   6  -9   15.07    3.75
   0   6  -9    6.83    6.12
   0   6  -9   19.64    6.64
   0   6 -10  223.94   12.35
   0   6  10  217.22   12.43
   0   6 -10  232.61   12.45
   0   6  10  231.08   13.86
   0   6  10  251.76   18.27
   0   6 -10  238.36   13.55
   0   6 -10  219.43   17.50
   0   6 -10  212.10    9.97
   0   6 -10  229.30   16.92
   0   6  11   96.53   12.46
   0   6 -11  105.44    8.57
   0   6  11  117.48    9.20
   0   6 -11  110.79    9.33
   0   6  11  123.33   10.62
   0   6  11  128.15   14.18
   0   6  11  121.89   13.79
   0   6 -11  120.31   10.49
   0   6 -11  113.09   14.39
   0   6 -11  107.16    7.16
   0   6 -11  117.12   12.80
   0   6  12  751.06   22.01
   0   6 -12  746.88   21.30
   0   6  12  765.06   30.56
   0   6  12  703.79   25.01
   0   6 -12  742.40   23.85
   0   6  12  744.43   33.25
   0   6  12  724.04   30.58
   0   6 -12  727.76   26.10
   0   6 -12  753.79   30.66
   0   6 -12  725.55   33.70
   0   6  12  778.25   21.38
   0   6 -12  695.97   17.45
   0   6  13   61.70    6.63
   0   6  13   68.74    8.47
   0   6 -13   64.50    7.92
   0   6  13   76.39   11.68
   0   6  13   61.19   12.19
   0   6 -13   73.89    7.12
   0   6  13   54.57   10.58
   0   6 -13   47.75    5.14
   0   6  13   68.65    6.86
   0   6 -13   64.21   10.31
   0   6 -13   46.17   10.64
   0   6  14  332.11   13.95
   0   6 -14  322.25   13.15
   0   6 -14  329.64   13.33
   0   6  14  341.89   13.19
   0   6  14  318.60   24.04
   0   6  14  329.50   21.93
   0   6 -14  322.49   16.88
   0   6  14  308.35   22.94
   0   6 -14  333.14   24.68
   0   6 -14  300.67   11.44
   0   6 -14  307.34   20.86
   0   6  14  316.35   14.21
   0   6  15   32.98    8.29
   0   6 -15   35.22    6.52
   0   6  15   34.17   10.26
   0   6  15   38.57   10.26
   0   6 -15   35.99    4.66
   0   6  15   33.27    4.42
   0   6 -15   35.63   11.21
   0   6 -15   27.73    3.87
   0   6 -15   34.06    8.90
   0   6  15   26.71    4.86
   0   6  16   48.87   10.96
   0   6  16   31.54   10.31
   0   6 -16   46.26    4.69
   0   6  16   43.78    4.20
   0   6  16   41.71   11.77
   0   6 -16   36.13    8.86
   0   6 -16   29.59   11.71
   0   6 -16   37.19    4.11
   0   6  17   54.75   11.40
   0   6  17   52.97   12.88
   0   6  17   68.95   14.42
   0   6 -17   61.74   11.39
   0   6 -17   59.44   13.79
   0   6  18  131.47   18.71
   0   6  18  145.48   16.84
   0   6  18  131.32   18.15
   0   6 -18  145.60   19.70
   0   6 -18  136.14   15.50
   0   6  19  162.56   21.63
   0   6  19  157.03   18.08
   0   6  19  107.74   18.08
   0   6 -19  147.71   20.63
   0   6 -19  133.75   15.84
   0   6  20   36.81   11.86
   0   6  20   14.34    9.43
   0   6  20   17.49   10.27
   0   6 -20   11.73    9.10
   0   6 -20   15.06    7.16
   0   6  21   61.03   14.64
   0   6  21   57.34   13.36
   0   6  21   33.79   12.67
   0   6 -21   47.80   13.20
   0   6 -21   48.88   12.07
   0   6  22   13.63   10.04
   0   6  22  -15.33   14.42
   0   6 -22   14.29   13.12
   0   6  22   -6.81    9.82
   0   6  23   84.91   18.44
   0   6  23   87.63   16.05
   0   6  23   59.59   15.86
   0   6  24   24.12   12.68
   0   6  24   13.11   12.89
   0   6  25   26.27   15.87
   0   7   0   -3.16    4.15
   0   7   0    0.34    3.86
   0   7   0    4.16    5.39
   0   7   0   -3.66    4.53
   0   7   1   14.14    4.43
   0   7  -1    6.77    4.29
   0   7  -1   13.39    1.99
   0   7  -1    8.83    4.92
   0   7   1   15.03    5.27
   0   7  -1   12.60    5.82
   0   7   1   17.26    5.36
   0   7  -1    8.07    4.46
   0   7   1   14.82    6.09
   0   7  -2  187.74   12.83
   0   7   2  188.57   12.29
   0   7  -2  191.72   13.07
   0   7  -2  205.35   13.19
   0   7   2  182.02   12.58
   0   7   2  189.47   12.67
   0   7  -2  207.20   13.93
   0   7  -3   22.09    5.67
   0   7   3   11.92    4.82
   0   7  -3   11.71    4.09
   0   7   3   18.09    4.91
   0   7  -3   16.50    5.17
   0   7   3   19.43    5.94
   0   7  -3   23.54    6.66
   0   7   3   23.43    5.74
   0   7  -3   16.21    6.15
   0   7  -4   74.42    8.36
   0   7  -4   83.37    9.87
   0   7   4   86.61    9.63
   0   7  -4   58.37    8.12
   0   7   4   75.14    8.37
   0   7   4   64.74    7.90
   0   7  -4   69.93    7.82
   0   7   4   74.98    8.04
   0   7  -4  117.35   11.62
   0   7  -4   81.93    9.77
   0   7  -5   69.15    8.35
   0   7   5   75.17    9.13
   0   7   5   62.42    8.03
   0   7  -5   75.02    8.89
   0   7  -5   76.88    8.78
   0   7   5   69.17    8.07
   0   7   5   66.07    7.83
   0   7  -5   63.13    7.95
   0   7  -5   67.97    3.88
   0   7  -5   92.20   11.67
   0   7  -5   68.61    9.40
   0   7  -6  652.61   24.91
   0   7  -6  600.23   22.38
   0   7   6  629.88   22.72
   0   7  -6  494.55   22.16
   0   7   6  626.11   22.76
   0   7   6  638.77   22.79
   0   7   6  628.21   23.02
   0   7  -6  647.44   23.69
   0   7  -6  586.69   13.10
   0   7  -6  660.72   26.19
   0   7  -6  603.99   25.17
   0   7  -6  591.56   25.20
   0   7  -7   15.30    5.59
   0   7   7   11.41    4.80
   0   7   7   14.97    4.44
   0   7  -7   -2.19    6.76
   0   7   7   11.61    4.61
   0   7  -7   15.36    3.86
   0   7  -7   11.83    5.90
   0   7  -7   10.85    5.73
   0   7  -7   33.89    6.79
   0   7   8  226.34   14.14
   0   7  -8  228.62   13.68
   0   7   8  244.12   14.57
   0   7   8  217.48   14.86
   0   7  -8  224.60   10.78
   0   7  -8  260.23   12.25
   0   7  -8  238.91   17.16
   0   7  -8  236.60   17.77
   0   7   9   97.60    9.46
   0   7  -9   93.02    9.25
   0   7  -9   94.18    8.49
   0   7   9   94.47    9.59
   0   7  -9   89.52    8.11
   0   7  -9   83.27   11.81
   0   7  -9   88.97   11.37
   0   7  -9  110.97    8.46
   0   7 -10 1207.91   30.47
   0   7  10 1185.90   30.62
   0   7 -10 1210.94   29.26
   0   7  10 1223.60   33.12
   0   7  10 1199.29   39.30
   0   7 -10 1206.34   28.61
   0   7 -10 1198.07   38.35
   0   7 -10 1164.36   23.84
   0   7 -10 1207.13   40.69
   0   7 -11   26.10    5.34
   0   7  11   31.81    6.30
   0   7  11   35.96    6.74
   0   7 -11   26.55    5.17
   0   7  11   29.37    8.53
   0   7 -11   30.61    6.41
   0   7 -11   28.63    5.14
   0   7 -11   27.25    8.45
   0   7 -11   25.69    9.04
   0   7  12   53.87   10.50
   0   7  12   50.99    6.76
   0   7 -12   49.73    6.91
   0   7  12   65.65   11.80
   0   7  12   48.24    7.46
   0   7 -12   54.33    7.20
   0   7  12   72.49   13.44
   0   7 -12   63.78    8.13
   0   7 -12   51.40   11.22
   0   7 -12   44.53    9.26
   0   7 -12   62.05    6.19
   0   7  13   32.26    8.88
   0   7 -13   28.95    5.11
   0   7  13   26.41    5.03
   0   7  13   28.06    6.20
   0   7 -13   28.15    5.54
   0   7  13   46.18   10.30
   0   7  13   32.98   10.91
   0   7 -13   28.70    7.18
   0   7 -13   33.75    4.86
   0   7 -13   26.28    9.35
   0   7 -13   26.79    8.33
   0   7  13   27.40    4.99
   0   7  14  664.98   31.22
   0   7 -14  707.17   25.20
   0   7  14  719.68   32.76
   0   7  14  694.52   34.53
   0   7 -14  690.06   21.57
   0   7  14  702.97   22.31
   0   7 -14  648.82   31.21
   0   7 -14  701.14   17.20
   0   7  14  641.04   20.80
   0   7 -14  690.21   36.07
   0   7  15   69.11   12.74
   0   7 -15   43.38    7.19
   0   7  15   43.61   11.93
   0   7  15   59.54   12.26
   0   7 -15   63.97    6.89
   0   7 -15   47.23    6.14
   0   7  15   56.20    6.81
   0   7 -15   62.31   11.94
   0   7 -15   68.92    5.99
   0   7 -15   60.16   13.33
   0   7  16  134.96   16.09
   0   7  16  125.72   16.78
   0   7  16  140.96   18.22
   0   7 -16  134.00    7.24
   0   7 -16  111.17   16.80
   0   7 -16  140.72   15.54
   0   7  17   37.00   10.24
   0   7  17   26.23   10.16
   0   7  17   32.14   10.77
   0   7 -17   28.92   11.63
   0   7 -17   22.72    8.60
   0   7  18  274.44   25.52
   0   7  18  300.76   24.14
   0   7  18  314.12   26.94
   0   7 -18  323.39   28.31
   0   7 -18  326.56   24.23
   0   7  19   57.82   13.67
   0   7  19   53.10   11.39
   0   7  19   58.50   15.24
   0   7 -19   58.90   19.45
   0   7 -19   85.21   14.39
   0   7  20  149.23   21.54
   0   7  20  142.97   17.67
   0   7  20  171.12   21.50
   0   7 -20  164.81   22.74
   0   7 -20  173.84   19.23
   0   7  21   88.00   16.93
   0   7  21   76.84   15.01
   0   7  21   56.89   13.77
   0   7 -21   74.04   16.01
   0   7 -21   78.90   13.84
   0   7  22  155.92   20.12
   0   7  22  127.79   21.46
   0   7 -22  159.21   23.43
   0   7  22  158.79   23.11
   0   7  23   34.46   11.20
   0   7  23   25.94   12.63
   0   7  23   41.13   15.44
   0   7 -23   20.74   13.96
   0   7  24   44.88   15.62
   0   7  25   76.25   19.73
   0   8   0 1044.80   30.51
   0   8   0  989.43   30.55
   0   8   0 1043.32   30.57
   0   8   0  991.23   29.58
   0   8   1   45.10    7.15
   0   8  -1   40.71    6.65
   0   8  -1   35.60    2.85
   0   8   1   28.02    6.20
   0   8  -1   36.61    7.35
   0   8  -1   50.33    8.13
   0   8   1   35.17    7.34
   0   8  -1   38.83    8.45
   0   8   1   38.06    8.76
   0   8   2 5352.88   68.34
   0   8  -2 5383.03   69.84
   0   8  -2 5371.09   68.97
   0   8   2 5224.88   68.56
   0   8  -2 5200.72   68.37
   0   8   2 5423.87   69.72
   0   8  -2 5292.27   70.37
   0   8   3   22.54    5.61
   0   8  -3   19.46    5.42
   0   8  -3   21.16    4.75
   0   8  -3   32.39    8.01
   0   8   3   35.15    8.13
   0   8  -3   37.72    7.74
   0   8   3   35.38    8.52
   0   8  -3   23.33    6.33
   0   8   4  104.78   11.38
   0   8   4  125.95   11.70
   0   8  -4  121.56   11.92
   0   8  -4  106.41   10.44
   0   8  -4  106.90   10.60
   0   8   4  102.12   10.12
   0   8  -4  120.46   10.48
   0   8   4  109.85   10.09
   0   8  -4  109.93   10.60
   0   8  -4  126.89   12.38
   0   8  -5  144.16   12.22
   0   8  -5  139.10   12.47
   0   8   5  149.45   12.50
   0   8  -5  150.67   12.57
   0   8   5  148.91   12.39
   0   8   5  147.77   11.97
   0   8  -5  138.25   11.44
   0   8   5  132.97   11.50
   0   8  -5  131.67   13.04
   0   8   6 2147.68   44.12
   0   8  -6 2098.79   43.58
   0   8   6 2248.10   44.88
   0   8  -6 2211.96   44.22
   0   8   6 2154.77   44.37
   0   8   6 2204.00   44.68
   0   8  -6 2204.50   44.59
   0   8  -6 2187.59   22.34
   0   8  -6 2102.65   48.89
   0   8  -6 2225.58   49.65
   0   8  -7  100.15   10.51
   0   8   7   91.82   10.26
   0   8   7   93.74    9.85
   0   8  -7   82.70    9.84
   0   8   7   79.89    9.51
   0   8  -7   88.60    5.65
   0   8  -7   75.20   10.16
   0   8  -7   89.53   11.54
   0   8  -8  456.44   20.43
   0   8   8  481.53   21.16
   0   8  -8  459.90   14.22
   0   8  -8  444.89   23.68
   0   8  -8  467.15   25.09
   0   8   8  456.72   20.97
   0   8   9   81.16    9.94
   0   8  -9   70.98    8.88
   0   8   9   73.32    9.08
   0   8  -9   61.53    6.49
   0   8  -9   62.47   10.86
   0   8  -9   80.91   11.07
   0   8  10 1443.18   36.30
   0   8 -10 1451.22   36.20
   0   8 -10 1406.96   32.94
   0   8  10 1428.40   37.69
   0   8  10 1459.36   44.45
   0   8 -10 1447.55   29.89
   0   8 -10 1471.71   46.31
   0   8 -10 1481.67   44.43
   0   8 -11   71.70    9.01
   0   8  11   65.85    8.81
   0   8 -11   71.02    7.91
   0   8  11   56.24   10.44
   0   8 -11   71.89    8.06
   0   8 -11   50.53   11.21
   0   8 -11   61.75   10.96
   0   8 -12  111.99   10.64
   0   8  12  121.79   10.90
   0   8 -12  128.54   11.17
   0   8  12  159.05   16.43
   0   8  12  111.83   14.22
   0   8 -12  115.82   10.42
   0   8 -12  141.43   15.47
   0   8 -12  124.20   16.29
   0   8  13  114.66   15.03
   0   8  13  104.38   10.23
   0   8 -13  118.79   10.67
   0   8  13  132.02   16.10
   0   8 -13  120.27   10.65
   0   8  13  105.14   15.61
   0   8 -13  109.14   11.04
   0   8 -13   87.68   13.27
   0   8 -13   94.03   14.98
   0   8  14   90.36    9.51
   0   8 -14   96.80   10.19
   0   8  14  108.45   14.91
   0   8  14  132.67   16.05
   0   8  14   94.92   14.63
   0   8 -14  105.42    9.96
   0   8  14   85.56    8.25
   0   8 -14   87.48   14.97
   0   8 -14   78.82   12.88
   0   8  15   84.32   13.81
   0   8  15   64.38   13.22
   0   8  15   94.91   14.89
   0   8 -15   92.18    9.12
   0   8  15   94.28    9.47
   0   8 -15   84.50   14.54
   0   8 -15   71.72   12.41
   0   8  16   93.05   14.21
   0   8  16   72.75   14.17
   0   8 -16   72.49    7.76
   0   8  16   87.84   14.73
   0   8  16   87.29    8.68
   0   8 -16   78.55   12.82
   0   8 -16   51.85   12.72
   0   8  17   88.36   14.26
   0   8  17   72.67   14.60
   0   8  17   94.88   16.75
   0   8 -17   84.05   16.55
   0   8 -17   78.42   13.92
   0   8  18   92.18   14.82
   0   8  18   76.36   15.06
   0   8  18   90.79   16.48
   0   8 -18  100.67   15.41
   0   8 -18   80.13   16.30
   0   8  19   30.96   10.40
   0   8  19   10.84   10.78
   0   8  19   38.15   11.93
   0   8 -19   19.93    9.21
   0   8 -19   25.70   12.73
   0   8  20   13.76    8.30
   0   8  20   18.64    8.60
   0   8  20   14.08   10.32
   0   8 -20   28.26   10.31
   0   8  21   15.24   10.99
   0   8  21   -6.97    9.87
   0   8  21  -12.22   10.61
   0   8 -21    4.86   11.16
   0   8 -21    2.86    7.84
   0   8  22   82.54   15.42
   0   8  22   32.88   13.43
   0   8 -22   86.85   19.91
   0   8  22   42.87   13.58
   0   8  23   39.32   12.73
   0   8  23   25.92   13.51
   0   8  23   40.64   14.22
   0   8 -23   16.00   11.19
   0   8  24   49.83   15.98
   0   9   0    0.90    5.01
   0   9   0    2.01    5.70
   0   9   0    2.35    6.78
   0   9   0    3.38    5.19
   0   9   1  141.84   12.33
   0   9  -1  152.17   13.12
   0   9  -1  139.77    5.34
   0   9   1  152.11   14.12
   0   9  -1  149.91   13.58
   0   9   1  147.49   14.60
   0   9  -1  145.90   13.88
   0   9  -1  134.07   12.48
   0   9   1  148.93   12.55
   0   9  -2 1609.75   40.80
   0   9   2 1564.40   39.46
   0   9  -2 1569.33   20.29
   0   9  -2 1597.01   40.31
   0   9  -2 1555.60   40.33
   0   9   2 1600.97   40.75
   0   9   2 1634.46   40.70
   0   9   2 1541.48   37.89
   0   9  -2 1591.61   41.24
   0   9   3   59.25    9.49
   0   9  -3   77.37    9.96
   0   9  -3   65.49    7.57
   0   9   3  111.79   13.63
   0   9  -3   67.44    9.47
   0   9  -3   82.91   11.08
   0   9   3   87.73   11.54
   0   9  -3   60.36    9.73
   0   9   4   26.76    6.96
   0   9  -4   13.60    5.90
   0   9   4   20.05    5.91
   0   9  -4   12.15    5.09
   0   9  -4   22.62    7.30
   0   9   4   21.90    7.62
   0   9   4   18.15    5.82
   0   9  -4   18.38    5.59
   0   9  -4   12.86    5.87
   0   9   5   85.84   10.14
   0   9   5   74.21    9.27
   0   9  -5   73.32    8.83
   0   9   5   82.64   10.62
   0   9   5   57.99   10.53
   0   9  -5   60.01    8.87
   0   9  -5   85.97   11.09
   0   9  -5   71.78   10.67
   0   9   6   87.74    9.95
   0   9  -6  111.07   11.42
   0   9   6  105.42   11.06
   0   9   6  103.22   11.78
   0   9  -6  109.84   11.76
   0   9  -6  101.89   12.23
   0   9  -6  103.67   12.45
   0   9   6   93.87   10.20
   0   9  -6   97.35   10.43
   0   9   7    5.54    5.59
   0   9  -7    7.25    6.15
   0   9  -7    8.60    6.50
   0   9  -7   -8.72    7.76
   0   9  -7    3.44    1.78
   0   9   8  716.65   27.88
   0   9  -8  696.16   26.72
   0   9  -8  682.15   30.53
   0   9  -8  684.57   30.91
   0   9  -8  695.02   16.03
   0   9   9  105.14   11.47
   0   9  -9   79.38   10.01
   0   9  -9   86.14    6.70
   0   9  -9   82.61   12.49
   0   9  -9   79.01   12.78
   0   9 -10   53.47    8.87
   0   9  10   58.62    8.95
   0   9 -10   60.60    7.71
   0   9 -10   65.04    6.56
   0   9 -10   46.14   10.70
   0   9 -10   51.87   11.24
   0   9 -11   96.29   10.54
   0   9  11   99.58   11.17
   0   9 -11  108.13   10.34
   0   9  11  100.43   13.23
   0   9 -11  105.97    9.18
   0   9 -11   99.84   14.20
   0   9 -11  108.20   14.18
   0   9 -12 1335.81   36.74
   0   9  12 1324.91   36.98
   0   9 -12 1309.76   34.11
   0   9  12 1314.44   46.35
   0   9 -12 1355.52   32.60
   0   9 -12 1319.20   45.43
   0   9 -12 1368.13   49.17
   0   9  13  157.69   13.19
   0   9 -13  153.09   12.94
   0   9 -13  133.48   11.89
   0   9  13  152.90   17.41
   0   9  13  127.86   15.30
   0   9 -13  152.77   12.14
   0   9 -13  146.38   16.89
   0   9 -13  146.30   17.75
   0   9  14   37.01   10.38
   0   9  14   43.44    7.85
   0   9 -14   38.58    7.60
   0   9  14   46.45   12.42
   0   9  14   50.99   12.80
   0   9 -14   37.65    7.56
   0   9 -14   30.75   10.65
   0   9 -14   22.79    7.90
   0   9  15   38.34    7.00
   0   9 -15   42.16    7.24
   0   9  15   49.15   11.94
   0   9  15   43.89   12.08
   0   9  15   40.17   11.14
   0   9 -15   19.91   10.04
   0   9 -15   40.42   11.62
   0   9  16   78.18    9.12
   0   9  16   75.33   13.38
   0   9  16   70.07   13.66
   0   9  16   64.36   12.47
   0   9 -16   75.18    8.97
   0   9 -16   65.02   12.40
   0   9 -16   58.25   14.02
   0   9  17   51.02   12.64
   0   9  17   29.89   11.52
   0   9  17   50.85   13.49
   0   9 -17   44.18   12.77
   0   9 -17   40.56   10.97
   0   9  18    2.70    9.31
   0   9  18  -19.71   10.62
   0   9  18    1.55    9.19
   0   9 -18    0.23    7.41
   0   9 -18   -1.99    9.32
   0   9  19   41.69   12.61
   0   9  19   37.27   11.89
   0   9  19   42.33   12.79
   0   9 -19   53.03   13.55
   0   9 -19   52.76   12.42
   0   9  20  253.39   26.86
   0   9  20  243.13   24.88
   0   9  20  197.12   22.79
   0   9 -20  251.63   27.90
   0   9 -20  236.55   23.21
   0   9  21   36.90   14.13
   0   9  21   27.37   11.75
   0   9  21    6.73   12.20
   0   9 -21   26.93   13.70
   0   9 -21   36.22   11.73
   0   9  22   19.07    9.87
   0   9  22   -5.86   12.32
   0   9 -22   33.60   14.31
   0   9  22   31.08   13.74
   0   9  23   27.02   11.53
   0   9  23   -0.94   11.85
   0   9  23   32.25   13.69
   0   9  24  182.14   23.53
   0   9  24  175.35   24.89
   0  10   0  433.22   23.07
   0  10   0  439.43   22.58
   0  10   1   17.00    8.35
   0  10   1    6.47    5.21
   0  10  -1    4.22    6.22
   0  10  -1    2.03    1.43
   0  10   2 3205.38   60.18
   0  10  -2 3279.39   61.26
   0  10  -2 3176.32   60.99
   0  10   2 3143.03   57.45
   0  10  -2 3104.82   28.31
   0  10   3    8.98    6.95
   0  10  -3   19.15    8.20
   0  10  -3    7.74    7.12
   0  10   3    6.07    5.07
   0  10  -3    6.61    4.23
   0  10  -4 2082.19   49.05
   0  10   4 2036.26   48.63
   0  10  -4 2022.51   50.34
   0  10   4 1969.87   44.75
   0  10  -4 2055.45   41.80
   0  10   5  118.12   13.02
   0  10  -5   99.14   11.98
   0  10  -5   97.93   13.17
   0  10  -5  111.64   11.08
   0  10  -6  478.65   25.93
   0  10   6  484.49   24.08
   0  10  -6  461.84   23.61
   0  10  -7   23.43    8.22
   0  10  -7   24.07    8.54
   0  10  -7   22.45    7.31
   0  10   7   15.37    6.54
   0  10   8  690.81   28.43
   0  10  -8  705.14   29.29
   0  10  -8  683.06   32.27
   0  10  -8  687.31   32.25
   0  10  -8  710.24   14.03
   0  10   9   86.90   11.41
   0  10  -9   88.16   11.00
   0  10  -9   97.88   13.30
   0  10  -9   93.01   12.89
   0  10  -9   95.69    6.58
   0  10  10  384.12   21.77
   0  10 -10  388.27   21.73
   0  10 -10  426.07   14.63
   0  10 -10  437.80   26.75
   0  10 -10  424.15   27.57
   0  10  11   25.96    7.32
   0  10 -11   36.11    8.04
   0  10 -11   28.55    6.09
   0  10 -11   38.09    5.56
   0  10 -11   21.32   10.14
   0  10 -11   28.49    9.66
   0  10  12  293.09   18.64
   0  10 -12  297.63   18.66
   0  10 -12  280.68   16.61
   0  10 -12  272.75   14.31
   0  10 -12  309.42   24.87
   0  10 -12  267.20   22.19
   0  10  12  252.03   21.16
   0  10  13  161.09   15.31
   0  10 -13  166.78   14.43
   0  10  13  172.63   18.79
   0  10 -13  144.98   11.54
   0  10 -13  152.09   18.99
   0  10 -13  141.70   17.08
   0  10 -14  114.63   11.88
   0  10  14  102.44   11.52
   0  10  14  115.93   17.64
   0  10  14  137.74   16.59
   0  10  14  114.27   16.11
   0  10 -14  100.50   16.74
   0  10 -14  142.43   17.46
   0  10 -15    8.88    5.36
   0  10  15    9.19    5.28
   0  10  15   15.07    9.52
   0  10  15   27.92   11.07
   0  10  15   14.43    8.56
   0  10 -15   13.97    8.40
   0  10 -15   16.26   10.14
   0  10 -16    9.72    5.24
   0  10  16   10.67    5.47
   0  10  16   24.54   11.25
   0  10  16   21.30   10.62
   0  10  16    4.54    9.15
   0  10 -16   12.32   10.11
   0  10 -16   11.36    9.00
   0  10  17  118.71   17.03
   0  10  17   94.77   16.29
   0  10  17  107.47   16.78
   0  10 -17  123.15   19.08
   0  10 -17  104.37   15.52
   0  10  18   25.95   11.23
   0  10  18    6.98   10.19
   0  10  18   25.77   11.30
   0  10 -18   30.39   10.19
   0  10 -18    4.40   10.42
   0  10  19   26.61   11.19
   0  10  19   12.48   10.98
   0  10  19   27.92   11.18
   0  10 -19    8.20    8.95
   0  10 -19   -3.41   11.34
   0  10  20    9.77    8.64
   0  10  20    1.91   10.63
   0  10  20   16.57   12.43
   0  10 -20    9.54    8.59
   0  10 -20    8.58   12.28
   0  10  21   40.13   14.86
   0  10  21   18.45   10.95
   0  10  21   16.50   11.58
   0  10 -21   18.60   14.23
   0  10 -21   27.94   10.90
   0  10  22    6.83    9.75
   0  10  22   -0.06   11.73
   0  10 -22   21.92   13.78
   0  10  23   13.05   11.82
   0  10  23    6.16   11.28
   0  10  24    5.69    9.50
   0  10  24   -5.81   13.11
   0  11   0    1.02    7.34
   0  11   0    1.69    6.23
   0  11   1  208.97   17.80
   0  11  -1  193.04   17.01
   0  11   1  189.15   15.48
   0  11  -1  197.92   16.92
   0  11  -2   79.72   12.35
   0  11   2   86.20   12.64
   0  11   2   79.42   10.27
   0  11  -2   75.57   12.06
   0  11  -2   82.34    4.70
   0  11   3   81.47   12.01
   0  11  -3   81.13   12.59
   0  11   3   92.02   11.53
   0  11  -3   84.79   11.98
   0  11  -3   94.85    9.53
   0  11  -3  100.24    6.24
   0  11  -4   38.95    9.05
   0  11   4   44.54    9.90
   0  11   4   41.72    8.19
   0  11  -4   40.60    9.82
   0  11  -4   29.74    6.75
   0  11   5   37.59    9.29
   0  11  -5   30.32    8.68
   0  11  -5   28.57    9.00
   0  11  -5   26.14    6.46
   0  11  -6  203.71   18.41
   0  11   6  210.29   17.33
   0  11  -6  209.67   17.01
   0  11  -7  145.19   16.16
   0  11  -7  123.17   15.02
   0  11   7  134.96   14.77
   0  11  -7  113.49   13.67
   0  11  -8  890.87   37.60
   0  11  -8  943.07   38.76
   0  11  -8  948.47   35.14
   0  11   8  975.76   35.66
   0  11   9   18.77    8.47
   0  11  -9   20.77    8.43
   0  11  -9   14.66    7.59
   0  11  -9   15.29    8.90
   0  11  -9    9.15    2.23
   0  11  10  727.55   31.03
   0  11 -10  671.89   30.05
   0  11 -10  715.43   35.69
   0  11 -10  715.33   35.28
   0  11 -10  710.87   17.03
   0  11 -11  195.04   16.49
   0  11  11  202.14   17.17
   0  11 -11  200.32   10.53
   0  11 -11  195.96   20.49
   0  11 -11  195.59   19.77
   0  11  12  125.33   13.90
   0  11 -12  131.02   14.10
   0  11 -12  121.80    9.27
   0  11 -12  106.12   15.46
   0  11 -12  147.85   17.87
   0  11  12  112.42   15.62
   0  11  13    4.06    7.86
   0  11 -13    2.85    8.33
   0  11 -13    4.55    7.97
   0  11  13    4.42    5.75
   0  11 -13    9.26    6.43
   0  11  14  133.84   17.61
   0  11  14  171.80   18.76
   0  11 -14  154.58   14.26
   0  11  14  145.00   14.27
   0  11 -14  123.53   18.63
   0  11 -14  151.25   17.89
   0  11  15   88.98   11.57
   0  11 -15  102.89   11.81
   0  11  15  113.32   16.59
   0  11  15   68.27   13.38
   0  11  15  107.06   17.15
   0  11 -15   87.37   14.44
   0  11 -15  101.50   17.35
   0  11  16  124.95   12.69
   0  11 -16  116.45   12.40
   0  11  16  131.56   18.22
   0  11  16  101.57   15.49
   0  11  16  136.20   18.78
   0  11 -16  141.44   18.72
   0  11 -16  118.88   18.59
   0  11  17   27.84   12.64
   0  11  17   40.23   12.43
   0  11  17   28.24   12.22
   0  11 -17   36.30   11.62
   0  11 -17   27.26   11.96
   0  11  18  250.76   24.37
   0  11  18  208.50   21.64
   0  11  18  273.66   26.98
   0  11 -18  226.17   25.87
   0  11 -18  257.94   24.73
   0  11  19   13.28    9.85
   0  11  19    6.10   10.38
   0  11  19   25.21   11.86
   0  11 -19   15.83   13.24
   0  11 -19   15.08    9.40
   0  11  20   12.87    9.93
   0  11  20   25.82   12.32
   0  11  20   33.30   12.98
   0  11 -20   27.24   10.96
   0  11 -20   36.41   15.19
   0  11  21   27.52   11.55
   0  11  21    9.41   11.24
   0  11  21   29.56   12.16
   0  11 -21   41.76   13.55
   0  11 -21   18.15   13.19
   0  11  22  200.38   25.74
   0  11  22  203.54   24.30
   0  11  22  160.33   23.07
   0  11 -22  173.87   25.69
   0  11 -22  180.03   22.56
   0  11  23   38.70   13.30
   0  11  23    3.75   12.69
   0  11  24    6.19   11.02
   0  11  24  -10.31   14.30
   0  12   0 3313.42   69.21
   0  12   0 3468.32   67.83
   0  12   1   13.70    8.71
   0  12  -1   14.47    8.74
   0  12  -1   15.82    7.93
   0  12   1   18.29    8.11
   0  12   2   71.95   11.75
   0  12  -2   73.33   11.52
   0  12  -2   60.05   11.36
   0  12   2   54.79    9.40
   0  12  -2   69.38    4.05
   0  12   3   46.50   10.21
   0  12  -3   49.50   10.76
   0  12  -3   44.55   10.48
   0  12   3   57.97    9.80
   0  12  -3   44.04    4.12
   0  12  -3   53.06    8.17
   0  12  -4 1245.97   42.16
   0  12   4 1299.66   42.88
   0  12  -4 1246.32   44.00
   0  12   4 1291.72   39.99
   0  12  -4 1271.75   35.40
   0  12  -5   13.57    8.65
   0  12   5   16.07    6.61
   0  12   5   13.28    6.97
   0  12  -5    5.95    6.95
   0  12   6   69.96   10.34
   0  12  -6   74.54   12.09
   0  12  -6   86.56   12.44
   0  12   6   87.91   12.60
   0  12  -7  100.67   14.20
   0  12  -7  102.14   14.20
   0  12   7  112.96   14.01
   0  12  -7  116.26   14.11
   0  12  -8  827.82   37.88
   0  12  -8  845.60   37.68
   0  12  -8  809.35   34.16
   0  12   8  855.97   35.09
   0  12  -9   18.81    9.74
   0  12  -9   10.31    8.56
   0  12   9   14.87    8.04
   0  12  -9   15.17    8.74
   0  12 -10   18.90    7.86
   0  12  10   23.55    8.70
   0  12 -10   22.76    9.27
   0  12 -10   11.81    9.08
   0  12 -10   25.92    3.10
   0  12 -11   82.51   12.43
   0  12  11   95.28   13.24
   0  12 -11   91.16   16.16
   0  12 -11   84.70   14.97
   0  12 -11   78.71    5.96
   0  12 -12  150.14   19.74
   0  12 -12  152.93   18.68
   0  12 -12  135.96   15.41
   0  12  12  167.29   16.52
   0  12  13   46.72   12.39
   0  12 -13   38.72   12.02
   0  12 -13   48.77   12.17
   0  12 -13   31.52    8.53
   0  12  13   34.05    9.66
   0  12  14  101.83   16.59
   0  12  14  143.88   17.25
   0  12  14  107.23   13.62
   0  12 -14   92.04   12.15
   0  12 -14   72.56   14.70
   0  12 -14   74.58   14.81
   0  12  15  183.33   22.16
   0  12  15  158.45   18.25
   0  12  15  154.29   20.77
   0  12 -15  156.45   15.40
   0  12  15  181.90   17.09
   0  12 -15  169.74   21.94
   0  12 -15  188.52   21.18
   0  12  16  164.37   20.23
   0  12  16  160.05   19.05
   0  12 -16  150.44   15.12
   0  12  16  146.85   20.39
   0  12  16  149.14   14.53
   0  12 -16  110.66   18.77
   0  12 -16  124.73   17.39
   0  12  17   30.71   12.90
   0  12  17   28.36   12.13
   0  12  17   18.04   10.09
   0  12 -17   16.60   11.60
   0  12 -17    3.11    9.14
   0  12  18   38.34   13.53
   0  12  18   34.77   11.90
   0  12  18   42.75   14.02
   0  12 -18   37.47   13.78
   0  12 -18   35.62   11.91
   0  12  19  116.73   18.50
   0  12  19  104.51   17.13
   0  12  19  129.44   21.02
   0  12 -19  134.35   19.86
   0  12 -19  110.38   20.87
   0  12  20    8.95   10.34
   0  12  20   -4.88   11.16
   0  12  20    6.08    8.70
   0  12 -20    7.81    9.13
   0  12 -20   -2.37   11.63
   0  12  21   -1.76   10.91
   0  12  21   -0.34   10.71
   0  12  21   17.18   12.54
   0  12 -21    9.09   10.49
   0  12 -21    8.31   10.10
   0  12  22   21.89   11.80
   0  12  22   41.57   13.90
   0  12  22   36.19   15.12
   0  12 -22   27.83   12.21
   0  12  23   42.68   14.50
   0  12  23   29.73   12.97
   0  12  24   35.87   14.23
   0  12  24   14.53   11.53
   0  13   0   31.93   10.08
   0  13   0   25.14   10.56
   0  13   1  132.98   15.10
   0  13  -1  127.36   15.52
   0  13   1  155.24   16.67
   0  13  -1  149.91   16.32
   0  13  -2   49.50    7.67
   0  13   2   55.61   10.74
   0  13  -2   55.03   11.26
   0  13   2   48.66   10.46
   0  13  -2   67.52   12.26
   0  13  -3   40.90    3.83
   0  13  -3   36.99    6.98
   0  13   3   41.46    9.75
   0  13  -3   28.57    8.32
   0  13   3   52.16   10.87
   0  13  -3   37.43   10.00
   0  13  -4  417.90   13.17
   0  13   4  405.16   23.63
   0  13  -4  426.41   27.18
   0  13   4  386.79   25.03
   0  13  -4  451.94   26.95
   0  13  -5   77.14   13.14
   0  13   5   85.36   11.79
   0  13   5   87.89   13.44
   0  13  -5   75.07   12.60
   0  13  -6  352.66   25.56
   0  13   6  367.48   21.92
   0  13  -6  349.56   24.29
   0  13   6  394.03   25.69
   0  13  -7    3.85    8.11
   0  13   7    0.23    5.90
   0  13  -7   -1.32    7.50
   0  13   7    0.56    6.76
   0  13  -7    6.20    7.89
   0  13  -8  328.12   24.72
   0  13  -8  332.40   25.77
   0  13   8  348.32   21.16
   0  13  -8  383.70   24.90
   0  13   8  362.27   24.45
   0  13  -9   91.72   14.34
   0  13  -9   72.24   14.59
   0  13   9   79.99   13.72
   0  13  -9   90.60   13.53
   0  13 -10  101.92   15.96
   0  13 -10  111.90   16.47
   0  13  10  122.55   16.98
   0  13 -10  127.78   15.13
   0  13 -11   66.43   14.40
   0  13 -11   87.95   15.18
   0  13 -11   76.88   12.52
   0  13  11   73.05   12.23
   0  13 -12  126.98   17.86
   0  13 -12  134.65   18.67
   0  13  12  142.55   15.87
   0  13 -12  129.88   15.97
   0  13  13   53.49   13.15
   0  13 -13   52.00   13.45
   0  13 -13   52.23   13.18
   0  13 -13   48.00   11.09
   0  13  13   54.55   10.96
   0  13  14  136.98   18.57
   0  13 -14  167.45   21.17
   0  13 -14  117.79   19.03
   0  13 -14  173.11   17.14
   0  13  14  165.66   16.94
   0  13  15   48.62   12.62
   0  13  15   40.93   12.12
   0  13 -15   36.91    9.48
   0  13  15   32.94    8.48
   0  13 -15   33.50   12.01
   0  13 -15   22.98   11.81
   0  13 -16  111.68   13.70
   0  13  16  120.29   14.33
   0  13  16  137.86   19.39
   0  13  16  118.77   17.06
   0  13  16  143.07   20.14
   0  13 -16  137.81   20.53
   0  13 -16  119.81   18.35
   0  13  17  115.61   18.26
   0  13  17   75.22   14.71
   0  13  17   79.63   17.09
   0  13 -17   89.01   17.13
   0  13 -17   78.60   17.68
   0  13  18  108.15   18.26
   0  13  18  113.84   17.50
   0  13  18  107.96   18.92
   0  13 -18  105.89   19.69
   0  13 -18  106.52   18.00
   0  13  19   -2.31    9.73
   0  13  19   -5.71    9.97
   0  13  19   25.56   13.73
   0  13 -19   -0.40   11.18
   0  13 -19    5.42   10.90
   0  13  20   58.75   13.86
   0  13  20   43.85   14.08
   0  13  20   55.62   15.03
   0  13 -20   74.30   16.40
   0  13 -20   48.60   16.31
   0  13  21   75.12   16.91
   0  13  21   28.73   13.37
   0  13  21   52.56   15.48
   0  13 -21   63.17   18.40
   0  13 -21   55.01   15.05
   0  13  22   63.99   16.69
   0  13  22   23.54   12.09
   0  13 -22   49.90   15.13
   0  13  23   10.71   10.51
   0  13  23  -14.06   13.24
   0  14   0  114.30   14.97
   0  14   0  117.26   15.42
   0  14  -1   26.29   10.27
   0  14   1   36.06   10.01
   0  14   1   31.52    9.84
   0  14  -1   21.56    9.15
   0  14  -2 1393.51   37.36
   0  14   2 1375.30   46.14
   0  14  -2 1425.77   49.18
   0  14  -2 1457.87   49.27
   0  14   2 1442.60   49.53
   0  14  -3   22.33    2.54
   0  14   3   28.02    9.50
   0  14  -3   15.81    8.26
   0  14   3   33.74   11.40
   0  14  -3   31.38   11.15
   0  14  -4  202.62    8.84
   0  14   4  203.91   18.14
   0  14  -4  184.61   19.44
   0  14  -4  201.00   19.41
   0  14   4  232.95   20.75
   0  14  -5   16.56    4.29
   0  14   5    8.07    6.63
   0  14  -5   12.17    8.78
   0  14  -5   15.37    9.59
   0  14   5   14.90    9.24
   0  14   6  674.11   31.14
   0  14  -6  696.70   36.57
   0  14   6  661.15   34.47
   0  14  -6  704.21   34.67
   0  14  -7  119.49   16.44
   0  14  -7  147.49   17.48
   0  14   7  143.13   15.06
   0  14   7  120.75   15.76
   0  14  -7  144.35   17.63
   0  14  -8   54.56   11.59
   0  14   8   49.85    9.27
   0  14  -8   71.00   13.77
   0  14  -8   51.28   11.80
   0  14   8   45.27   11.06
   0  14  -9   14.81    8.71
   0  14  -9   17.05    8.91
   0  14   9   17.39    7.48
   0  14  -9   15.00    8.06
   0  14   9   27.62   10.90
   0  14  10  417.53   24.24
   0  14 -10  406.07   29.63
   0  14 -10  409.67   30.46
   0  14  10  367.81   25.91
   0  14 -10  394.92   26.28
   0  14 -11   33.92   11.79
   0  14 -11   46.43   13.33
   0  14  11   44.93    9.46
   0  14  11   48.70   11.26
   0  14 -11   31.91    9.45
   0  14 -12  233.57   24.35
   0  14 -12  223.18   23.59
   0  14  12  266.28   19.00
   0  14  12  252.30   21.95
   0  14 -12  248.11   21.37
   0  14 -13   49.10   13.23
   0  14  13   72.22   10.45
   0  14 -13   64.18   16.34
   0  14 -13   57.06   11.78
   0  14  13   64.07   12.29
   0  14  14  196.95   22.43
   0  14 -14  175.47   21.96
   0  14  14  193.93   16.03
   0  14 -14  229.60   25.85
   0  14  14  226.73   20.72
   0  14 -14  194.90   18.94
   0  14  15   69.03   15.62
   0  14  15   70.14   14.94
   0  14 -15   54.35   11.46
   0  14  15   58.75   11.69
   0  14 -15   43.88   13.85
   0  14 -15   50.30   13.56
   0  14  16   63.18   16.89
   0  14  16   54.65   14.56
   0  14  16   47.45   12.75
   0  14 -16   40.63   10.42
   0  14  16   53.76   11.41
   0  14 -16   43.49   14.98
   0  14 -16   73.88   16.49
   0  14  17   40.15   13.89
   0  14  17   41.83   12.83
   0  14  17   19.81   10.22
   0  14 -17   32.54   14.15
   0  14 -17   20.34   12.21
   0  14  18   24.18   13.53
   0  14  18   32.31   11.84
   0  14  18   47.87   15.64
   0  14 -18   10.20   11.17
   0  14 -18   21.57   11.44
   0  14  19   42.93   14.46
   0  14  19   55.46   14.44
   0  14  19   31.39   12.19
   0  14 -19    7.62   11.70
   0  14 -19   24.64   12.12
   0  14  20   83.51   17.38
   0  14  20   87.53   17.43
   0  14  20  100.06   19.68
   0  14 -20   94.37   20.48
   0  14 -20   91.41   18.55
   0  14  21   49.06   14.59
   0  14  21   38.35   13.87
   0  14 -21   54.94   14.57
   0  14  22    7.19   10.99
   0  14 -22    3.74   10.44
   0  14  22   -6.51   12.14
   0  15   0    6.39    8.84
   0  15   0   -4.86    8.73
   0  15   1   18.68    8.74
   0  15  -1   18.66    9.06
   0  15  -1   22.57   10.30
   0  15   1   23.46   10.71
   0  15   2  100.43   14.25
   0  15  -2   90.85   14.54
   0  15   2  118.09   16.22
   0  15  -2  112.20   15.76
   0  15  -3   76.55   13.98
   0  15   3   89.29   13.64
   0  15   3   65.44   14.51
   0  15  -3   98.34   15.97
   0  15  -4  373.09   10.65
   0  15  -4  369.66   28.09
   0  15   4  388.45   25.95
   0  15   4  389.20   27.59
   0  15  -4  392.96   27.46
   0  15  -5   29.45    4.38
   0  15  -5   30.59   11.32
   0  15   5   17.95    8.47
   0  15  -5   19.19    9.63
   0  15   5   31.37   10.98
   0  15  -6  233.95   22.81
   0  15   6  253.02   20.73
   0  15  -6  240.25   22.03
   0  15   6  220.72   21.36
   0  15  -7   36.28   10.90
   0  15  -7   42.08   12.28
   0  15   7   43.27    9.37
   0  15  -7   49.80   12.22
   0  15   7   44.31   11.84
   0  15  -8  127.67   18.48
   0  15   8  107.47   13.45
   0  15  -8  100.36   15.85
   0  15   8  120.31   17.03
   0  15  -8  106.10   15.43
   0  15   9   12.70    6.95
   0  15  -9    9.07    9.25
   0  15  -9    6.06    8.59
   0  15   9   31.35   10.36
   0  15  -9   18.19    9.60
   0  15 -10  103.30   16.99
   0  15 -10   97.71   16.84
   0  15  10  113.43   13.98
   0  15 -10  122.42   16.63
   0  15  10  113.35   16.24
   0  15  11   10.96    7.04
   0  15 -11    1.92    9.02
   0  15 -11    1.96    9.44
   0  15 -11   14.18    9.46
   0  15  11   -0.24    9.48
   0  15 -12   89.95   16.89
   0  15  12   82.76   11.77
   0  15 -12   79.35   16.33
   0  15  12   67.39   13.38
   0  15 -12   81.08   13.27
   0  15 -13   25.43   11.76
   0  15  13    8.39    5.22
   0  15 -13   13.98   11.13
   0  15  13   26.29    9.83
   0  15 -13   20.00    8.86
   0  15  14   25.13   12.29
   0  15 -14   18.95   12.09
   0  15 -14   15.85   11.07
   0  15  14   11.14    8.94
   0  15 -14    2.76    7.46
   0  15  15    0.62    9.37
   0  15  15   34.81   12.63
   0  15  15    1.97    7.08
   0  15 -15    0.63    7.62
   0  15 -15   -0.02   10.88
   0  15 -15   -3.55   11.00
   0  15  16  389.36   32.47
   0  15  16  341.85   25.88
   0  15  16  284.76   27.98
   0  15 -16  341.38   25.33
   0  15  16  335.81   25.06
   0  15 -16  349.69   31.22
   0  15 -16  317.86   31.85
   0  15  17   65.56   17.18
   0  15  17   37.11   12.02
   0  15  17   36.50   14.74
   0  15 -17   37.96   13.55
   0  15 -17   19.47   13.45
   0  15  18    9.75   12.10
   0  15  18   21.49   11.60
   0  15  18   -5.15   10.76
   0  15 -18   13.16   13.44
   0  15 -18    6.73   11.72
   0  15  19   11.27   11.44
   0  15  19    7.77    9.93
   0  15  19    8.23   11.40
   0  15 -19   15.84   12.26
   0  15 -19    2.70   12.13
   0  15  20  174.93   24.10
   0  15  20  125.61   18.69
   0  15  20  188.50   26.42
   0  15 -20  183.81   25.06
   0  15 -21   21.48   13.64
   0  15  21   14.59   12.27
   0  15 -22   40.25   14.52
   0  16   0   74.33   13.27
   0  16   0   82.46   13.95
   0  16   1    5.05    8.29
   0  16  -1   -1.66    9.04
   0  16   1   18.81   11.03
   0  16  -1    8.41    9.76
   0  16  -2  401.85   28.87
   0  16   2  454.98   29.17
   0  16  -2  397.50   28.53
   0  16   2  433.05   29.90
   0  16   3   68.43   12.82
   0  16  -3   50.30   12.69
   0  16   3   64.72   14.27
   0  16  -3   42.37   12.97
   0  16  -4  702.66   11.69
   0  16  -4  725.03   39.31
   0  16   4  748.05   36.74
   0  16  -4  737.99   38.38
   0  16   4  728.44   38.69
   0  16  -5   59.95   14.32
   0  16   5   80.58   13.57
   0  16   5   99.54   16.56
   0  16  -5  105.89   17.11
   0  16   6  233.83   21.03
   0  16  -6  196.22   22.33
   0  16  -6  217.45   22.74
   0  16   6  182.90   20.50
   0  16   7    9.64    7.23
   0  16  -7   11.07    7.52
   0  16  -7   12.55    9.88
   0  16  -7    8.20    9.42
   0  16   7   13.33    9.37
   0  16   8  495.51   28.91
   0  16  -8  505.54   34.41
   0  16  -8  465.30   32.40
   0  16  -8  448.84   30.80
   0  16   8  497.12   32.60
   0  16   9   82.23   12.58
   0  16  -9   58.65   14.18
   0  16  -9   71.08   16.33
   0  16  -9   72.15   14.65
   0  16   9   68.09   14.26
   0  16 -10  199.48   23.13
   0  16 -10  211.45   24.24
   0  16  10  200.22   18.79
   0  16 -10  207.73   21.88
   0  16  10  258.57   23.63
   0  16 -11   -4.66    9.06
   0  16  11    4.79    6.90
   0  16 -11    4.61    9.82
   0  16  11    5.97    9.10
   0  16 -11    5.01    8.16
   0  16 -12  101.64   18.55
   0  16  12  101.36   13.33
   0  16 -12  107.68   19.34
   0  16 -12   93.61   15.96
   0  16  12  102.09   16.26
   0  16 -13   46.31   14.98
   0  16  13   48.06    9.28
   0  16 -13   54.13   15.83
   0  16 -13   60.02   13.80
   0  16  13   49.40   12.08
   0  16 -14  108.90   18.84
   0  16 -14  141.95   21.75
   0  16  14  104.27   15.77
   0  16 -14  107.93   16.03
   0  16  15   29.45   12.92
   0  16  15   52.08   13.26
   0  16 -15   16.90   11.38
   0  16 -15   14.96   10.71
   0  16 -15   15.15    8.60
   0  16  15   10.74    7.30
   0  16  16   40.44   13.18
   0  16  16   54.14   13.65
   0  16 -16   39.26   15.33
   0  16 -16   36.13   13.76
   0  16  17  146.51   22.59
   0  16  17  116.43   19.60
   0  16  17  104.61   16.52
   0  16 -17  110.36   21.05
   0  16 -17  111.47   21.07
   0  16  18    9.27   13.22
   0  16 -18    3.94   11.00
   0  16 -18   24.91   13.46
   0  16  18   27.42   15.24
   0  16  19    8.62   11.47
   0  16 -19   10.23   11.72
   0  16  19   10.38   12.65
   0  16 -20    6.92   10.67
   0  16  20   21.39   13.51
   0  16 -21   27.79   14.45
   0  17   0   14.26    9.93
   0  17   0   -6.11    8.36
   0  17   1  105.75   15.87
   0  17  -1  112.10   17.27
   0  17   1  111.40   17.04
   0  17  -1  122.41   17.89
   0  17  -2  154.77   20.05
   0  17   2  150.37   18.82
   0  17  -2  126.13   18.47
   0  17   2  123.55   18.22
   0  17   3   51.54   12.69
   0  17  -3   55.30   13.69
   0  17  -3   65.60   14.99
   0  17   3   55.09   14.51
   0  17  -4  341.96   29.00
   0  17   4  366.15   26.70
   0  17   4  316.04   26.91
   0  17  -4  358.78   28.76
   0  17  -5    1.32    8.51
   0  17   5    3.39    6.94
   0  17   5    2.00    9.84
   0  17  -5    2.87    9.55
   0  17  -6  184.35   22.02
   0  17   6  191.35   19.82
   0  17   6  194.25   21.72
   0  17  -6  195.62   22.23
   0  17   7   32.01   10.50
   0  17  -7   11.89    9.70
   0  17  -7   20.82   11.26
   0  17   7   10.96    8.55
   0  17  -7   11.62    7.92
   0  17  -8   61.46   15.02
   0  17  -8   45.82   13.35
   0  17   8   61.11   12.13
   0  17   8   38.85   11.79
   0  17  -8   46.81   13.29
   0  17  -9   50.00   13.43
   0  17   9   61.49   12.00
   0  17  -9   52.28   14.64
   0  17  -9   71.45   15.11
   0  17   9   46.40   12.79
   0  17 -10  477.63   36.07
   0  17  10  509.00   30.01
   0  17 -10  479.32   34.46
   0  17  10  501.66   33.89
   0  17 -10  524.76   34.27
   0  17  11   60.62   11.71
   0  17 -11   65.20   16.03
   0  17 -11   50.75   15.73
   0  17 -11   54.44   12.75
   0  17  11   51.23   13.26
   0  17 -12   76.21   16.75
   0  17 -12   67.53   16.20
   0  17  12   88.49   13.16
   0  17 -12   61.10   13.45
   0  17  12   99.98   16.53
   0  17 -13    9.97    9.64
   0  17 -13   -6.29   12.19
   0  17  13    3.15    9.40
   0  17 -13   -7.33    7.74
   0  17 -14   53.88   16.38
   0  17 -14   78.80   17.25
   0  17 -14   78.09   14.83
   0  17  14   64.45   13.55
   0  17  15   42.88   12.44
   0  17  15   28.47   13.57
   0  17 -15   23.90   12.63
   0  17 -15   32.72   15.54
   0  17 -15   12.69    7.74
   0  17  15   30.32   10.47
   0  17  16   31.96   13.43
   0  17 -16   35.50   16.22
   0  17 -16   16.36   11.11
   0  17  17   51.56   16.93
   0  17  17   14.18   12.33
   0  17 -17   62.21   18.30
   0  17 -17   14.06   12.90
   0  17  18  138.83   23.05
   0  17 -18  171.28   25.64
   0  17  18  188.11   25.20
   0  17 -19   44.19   16.37
   0  17 -20  -12.10   11.66
   0  18   0 1300.17   53.91
   0  18   0 1355.93   56.17
   0  18   1   20.54    8.88
   0  18  -1   19.38   11.93
   0  18  -1   17.61    9.64
   0  18   1   24.26   11.09
   0  18   2  389.45   29.43
   0  18  -2  385.73   30.15
   0  18  -2  351.90   30.02
   0  18   2  400.51   31.50
   0  18   3   28.62   10.94
   0  18  -3   15.81   10.20
   0  18  -3   -2.87   10.93
   0  18   3    4.62   11.77
   0  18  -4  568.65   37.60
   0  18   4  554.49   34.34
   0  18  -4  552.48   36.06
   0  18   4  566.56   36.69
   0  18   5    8.16    9.00
   0  18  -5   32.79   13.11
   0  18   5    6.76    9.98
   0  18  -5   10.46   10.68
   0  18  -6   84.49   16.71
   0  18   6  104.94   15.94
   0  18   6   84.37   16.40
   0  18  -6   91.52   17.03
   0  18  -7   43.84   14.20
   0  18  -7   32.29   11.97
   0  18   7   50.96   11.92
   0  18  -7   43.44   12.28
   0  18   7   23.33    9.90
   0  18   8  298.14   24.77
   0  18  -8  281.40   29.78
   0  18  -8  301.56   27.52
   0  18  -8  304.35   27.21
   0  18   8  283.71   26.72
   0  18  -9   -0.98    8.73
   0  18  -9    3.37   10.30
   0  18   9   -0.51    7.40
   0  18   9    1.04    8.45
   0  18  -9   -2.03   10.20
   0  18  10  122.23   16.44
   0  18 -10  126.90   20.29
   0  18 -10  121.29   19.73
   0  18 -10  100.73   17.27
   0  18  10  104.89   17.73
   0  18 -11   93.77   19.20
   0  18 -11  121.84   20.56
   0  18  11  101.64   14.82
   0  18  11   91.32   17.59
   0  18 -11   91.22   17.62
   0  18 -12  337.86   32.26
   0  18 -12  430.95   35.24
   0  18  12  366.62   26.32
   0  18 -12  406.70   31.59
   0  18  12  361.80   29.93
   0  18 -13    4.39    9.79
   0  18 -13    7.74   12.04
   0  18 -13   10.33    9.91
   0  18  13   15.34   10.61
   0  18 -14   46.40   14.73
   0  18 -14   46.60   14.87
   0  18 -14   44.44   12.54
   0  18  14   36.04   11.33
   0  18  15  149.12   21.75
   0  18 -15  109.04   20.56
   0  18 -15  135.47   22.50
   0  18 -15  114.87   17.67
   0  18  15  131.80   18.45
   0  18  16    2.45   10.77
   0  18 -16   13.88   12.65
   0  18 -16   -0.64   11.24
   0  18  17   28.96   16.22
   0  18 -17    5.85    9.81
   0  18  17   11.08   11.54
   0  18 -18   56.54   17.12
   0  19   0   10.14   10.39
   0  19   0   19.39   10.98
   0  19  -1   48.09   14.05
   0  19   1   50.23   13.31
   0  19  -1   65.04   16.04
   0  19   1   59.43   14.27
   0  19  -2   59.69   15.28
   0  19   2   43.39   13.93
   0  19   2   60.85   14.01
   0  19  -2   55.01   15.22
   0  19   3  141.37   20.59
   0  19  -3  163.05   22.53
   0  19  -3  128.81   19.45
   0  19   3  155.97   20.21
   0  19   4    5.61    9.88
   0  19  -4   -5.05   10.03
   0  19   4    6.56    8.66
   0  19  -4   -0.94   10.08
   0  19  -5   12.45   11.06
   0  19   5   24.96   12.46
   0  19   5   30.62   10.41
   0  19  -5   28.16   13.46
   0  19   6   22.59   11.51
   0  19  -6   22.02   11.37
   0  19  -6   32.16   12.42
   0  19   6   50.80   13.96
   0  19  -7   13.57    9.72
   0  19   7   33.03   11.68
   0  19  -7    9.44   10.37
   0  19  -7   10.69   11.45
   0  19   7   16.81    9.36
   0  19   8  100.98   18.20
   0  19  -8  114.91   18.70
   0  19  -8  109.84   19.13
   0  19   8  123.95   17.51
   0  19   9   40.72   13.43
   0  19  -9   54.21   13.73
   0  19   9   27.61    9.22
   0  19  -9   48.45   14.93
   0  19  -9   49.91   15.12
   0  19  10  155.05   21.46
   0  19 -10  154.49   21.00
   0  19  10  151.33   18.46
   0  19 -10  126.10   21.20
   0  19 -10  136.66   21.46
   0  19 -11   21.22   12.67
   0  19  11    9.48   10.54
   0  19  11   15.93    9.71
   0  19 -11   -4.03   10.67
   0  19 -11   -4.29   10.54
   0  19 -12   39.26   13.13
   0  19  12   48.05   14.20
   0  19 -12   52.12   16.45
   0  19 -12   59.34   15.90
   0  19 -13   60.72   14.47
   0  19  13   62.17   13.95
   0  19 -13   55.49   15.29
   0  19 -13   90.63   19.72
   0  19 -14  347.10   30.37
   0  19  14  349.05   30.63
   0  19 -14  359.66   35.74
   0  19 -14  333.13   33.49
   0  19 -15   18.50   10.51
   0  19  15   17.61   11.71
   0  19 -15   18.23   12.31
   0  19 -15   14.82   10.82
   0  19  15   20.17   12.52
   0  19 -16  250.31   30.45
   0  19  16  236.71   28.71
   0  19 -17   23.80   13.04
   0  20   0  302.69   29.08
   0  20   0  271.89   28.05
   0  20  -1   19.18   12.14
   0  20   1   12.25   11.16
   0  20  -1   12.33   12.45
   0  20   1   -1.39   10.98
   0  20  -2  713.94   43.91
   0  20   2  742.08   43.31
   0  20   2  796.51   46.02
   0  20  -2  791.30   46.33
   0  20   3    9.26    8.58
   0  20  -3    8.46   10.40
   0  20  -3   24.26   14.07
   0  20   3  -15.13   13.06
   0  20   4    7.59    9.14
   0  20  -4    4.94    9.55
   0  20  -4    2.10   10.06
   0  20   4    8.29    9.35
   0  20  -5   14.04   11.70
   0  20   5  -10.30   10.75
   0  20   5   22.67   13.74
   0  20  -5   19.97   12.47
   0  20   6  337.14   28.49
   0  20  -6  348.91   32.55
   0  20   6  328.10   30.73
   0  20  -6  318.27   30.21
   0  20  -7   25.13   12.10
   0  20  -7   39.13   15.20
   0  20   7   25.23   10.78
   0  20   7   49.17   14.91
   0  20  -7   48.93   13.88
   0  20  -8   54.40   15.90
   0  20  -8   26.02   12.84
   0  20   8   38.53   11.40
   0  20  -8   58.21   16.38
   0  20   8   51.76   15.52
   0  20  -9   36.70   14.04
   0  20  -9   37.72   16.03
   0  20   9   59.76   13.45
   0  20   9   36.28   13.79
   0  20  -9   29.57   13.83
   0  20 -10  228.90   27.51
   0  20  10  192.32   21.30
   0  20 -10  241.84   28.38
   0  20  10  193.08   24.03
   0  20 -10  190.28   24.20
   0  20  11    9.14    7.11
   0  20 -11   15.49   12.73
   0  20 -11   12.81   12.70
   0  20  11   20.62   10.91
   0  20 -11    9.92    9.37
   0  20 -12   10.03    9.45
   0  20 -12   11.44   12.47
   0  20  12   -2.83   10.18
   0  20 -12   -1.08   10.52
   0  20 -13   -3.28   11.45
   0  20 -13   22.21   13.25
   0  20  13   14.46   10.10
   0  20 -13   22.10   12.00
   0  20 -14   52.75   16.60
   0  20 -14   66.97   16.62
   0  20 -14   57.85   15.45
   0  20  14   65.75   15.80
   0  20 -15   92.80   21.22
   0  20  15   96.77   18.10
   0  20 -15  107.95   19.67
   0  21   0   -4.27    9.56
   0  21   0   19.75   12.72
   0  21   1   31.71   11.99
   0  21  -1   27.19   12.80
   0  21  -1   31.41   14.52
   0  21   1   37.07   15.53
   0  21   2   59.34   15.79
   0  21  -2   64.66   16.42
   0  21   2   76.03   18.56
   0  21  -2   63.52   18.18
   0  21   3   50.63   14.16
   0  21  -3   33.02   13.48
   0  21   3   25.85   13.67
   0  21  -3   45.08   15.12
   0  21  -4   68.66   16.63
   0  21   4   54.25   14.11
   0  21   4   49.59   15.15
   0  21  -4   68.25   15.64
   0  21   5   29.06   12.03
   0  21  -5   21.05   13.99
   0  21   5   14.67   11.95
   0  21  -5   16.46   11.29
   0  21  -6   32.90   13.78
   0  21  -6   58.77   17.15
   0  21   6   51.19   14.29
   0  21   6   44.11   15.47
   0  21  -6   40.14   14.24
   0  21  -7   79.90   17.64
   0  21  -7  111.30   19.88
   0  21   7   88.91   15.95
   0  21  -7   96.98   19.01
   0  21   7  108.82   19.42
   0  21  -8  109.60   21.25
   0  21  -8  129.52   21.14
   0  21   8  122.43   18.62
   0  21  -8  132.50   22.04
   0  21   8  121.65   20.59
   0  21  -9   36.71   13.01
   0  21   9   61.73   13.40
   0  21  -9   58.02   16.68
   0  21  -9   30.38   12.50
   0  21   9   49.81   14.78
   0  21 -10    6.35   10.91
   0  21 -10   21.97   12.76
   0  21  10    4.05    7.93
   0  21  10   17.17   12.87
   0  21 -10    2.21    9.75
   0  21 -11   49.04   16.17
   0  21 -11   19.59   12.26
   0  21 -11   35.42   12.88
   0  21  11   40.64   14.36
   0  21 -12  333.24   35.19
   0  21 -12  226.04   27.85
   0  21  12  275.19   29.60
   0  21 -12  253.77   28.06
   0  21 -13   -2.11   10.39
   0  21 -13   -8.74   11.04
   0  21  13    1.37   10.83
   0  21 -13    1.76   10.75
   0  21 -14   20.83   11.15
   0  21  14   11.10   10.58
   0  22   0  407.88   34.82
   0  22   0  387.40   36.86
   0  22   1    2.79   10.31
   0  22  -1    2.32    9.90
   0  22   1    1.69   11.54
   0  22  -1   -0.54   11.60
   0  22   2  193.90   25.00
   0  22  -2  177.52   24.45
   0  22   2  205.78   26.77
   0  22  -2  178.84   25.26
   0  22   3   25.59   13.10
   0  22  -3  -10.20   11.93
   0  22   3   -2.95   10.49
   0  22  -3   -2.82   11.72
   0  22  -4  237.42   27.85
   0  22   4  255.89   27.07
   0  22  -4  230.76   27.78
   0  22   4  249.27   28.90
   0  22   5    9.09   10.71
   0  22  -5    2.41   10.02
   0  22   5    3.25   11.49
   0  22  -5   13.74   13.94
   0  22  -6  141.70   21.67
   0  22  -6  145.95   23.72
   0  22   6  133.74   20.59
   0  22  -6   97.55   19.58
   0  22   6  152.03   22.66
   0  22  -7    7.28   11.61
   0  22   7   12.76   10.47
   0  22  -7   28.09   15.13
   0  22   7   -6.32   10.64
   0  22  -7    0.15    9.60
   0  22   8  156.03   21.02
   0  22  -8  203.24   26.94
   0  22  -8  182.50   24.87
   0  22   8  153.94   23.64
   0  22  -8  178.27   25.21
   0  22  -9   65.42   18.72
   0  22   9   85.42   17.22
   0  22  -9   57.46   16.62
   0  22  -9   74.62   19.00
   0  22   9   44.83   15.07
   0  22 -10   26.63   13.45
   0  22 -10   47.24   16.10
   0  22  10   39.22   15.62
   0  22 -10   56.06   16.35
   0  22 -11    4.55   12.55
   0  22 -11  -10.26   14.09
   0  22  11   15.27   12.60
   0  22 -11   11.28   11.56
   0  22 -12   93.44   21.12
   0  22  12   93.06   19.20
   0  22 -12   78.32   17.64
   0  22 -13   46.62   15.15
   0  22  13   57.50   16.23
   0  22  14    3.13    9.22
   0  22 -14   -1.38   10.72
   0  23   0    8.40   10.08
   0  23   0    0.89   12.10
   0  23  -1    4.96   10.08
   0  23   1   12.13   12.03
   0  23   1   -2.88   12.01
   0  23  -1    4.53   12.70
   0  23  -2   45.32   15.64
   0  23   2   34.69   14.83
   0  23  -2   81.29   20.25
   0  23   2   50.79   16.30
   0  23  -3   51.30   15.35
   0  23   3   48.02   15.03
   0  23  -3   34.26   13.21
   0  23   3   45.08   15.11
   0  23  -4   30.33   15.18
   0  23   4    6.53   10.72
   0  23  -4   -5.54   13.80
   0  23   4   36.88   16.68
   0  23  -5    8.76   10.30
   0  23   5   28.47   12.61
   0  23   5   21.13   12.99
   0  23  -5   10.48   10.40
   0  23   6  112.31   19.32
   0  23  -6  111.27   23.01
   0  23  -6  101.68   18.79
   0  23   6  113.01   23.20
   0  23  -6   81.88   19.87
   0  23   7   88.24   17.83
   0  23  -7   52.58   15.66
   0  23  -7   76.69   20.27
   0  23  -7   58.05   15.20
   0  23   7   60.32   16.86
   0  23  -8   27.95   15.16
   0  23   8   27.43   13.28
   0  23  -8   15.76   12.39
   0  23  -8   23.27   13.63
   0  23   8   16.99   12.29
   0  23  -9   35.20   14.19
   0  23   9   17.34   11.79
   0  23   9   19.00   14.22
   0  23  -9   21.20   13.92
   0  23 -10   50.80   15.51
   0  23  10   69.65   19.16
   0  23 -10   36.28   16.80
   0  23 -11   32.69   14.07
   0  23  11   29.48   14.66
   0  23  12   -3.66   10.28
   0  23 -12  -11.83   12.97
   0  23  13    3.73   10.79
   0  23 -13    8.18   11.48
   0  23 -14   73.34   18.42
   0  23  14   54.85   16.99
   0  24   0  336.47   33.54
   0  24   0  341.43   35.18
   0  24  -1   -4.00   11.62
   0  24   1   -2.86   11.13
   0  24   1   10.47   11.74
   0  24  -1    9.98   12.60
   0  24  -2   85.11   19.57
   0  24   2   92.67   19.89
   0  24  -2   57.13   16.41
   0  24   2   34.64   14.23
   0  24  -3   35.13   15.15
   0  24   3   40.82   15.80
   0  24  -3   28.14   12.37
   0  24   3   61.17   18.14
   0  24  -4  181.58   26.50
   0  24   4  174.84   24.39
   0  24  -4  176.51   28.07
   0  24   4  145.62   26.63
   0  24   5   70.88   17.81
   0  24  -5   63.53   17.31
   0  24  -5   74.94   18.20
   0  24  -5   58.49   16.42
   0  24   5   56.15   16.56
   0  24   6   52.59   15.26
   0  24  -6   65.54   17.29
   0  24   6   67.03   18.67
   0  24  -6   54.85   17.71
   0  24  -7    3.39   12.11
   0  24   7    3.04    9.16
   0  24  -7   10.23   11.80
   0  24   7   16.18   12.17
   0  24  -8  172.29   25.70
   0  24   8  142.00   21.88
   0  24  -8  149.87   24.75
   0  24   8  140.72   22.92
   0  24  -9  -15.36   13.58
   0  25   0   -1.16   12.52
   0  25   1   47.38   15.74
   0  25  -1   84.69   19.33
   0  25   2   13.75   12.29
   0  25   3   39.68   15.09
   0  25   4   -1.99   10.64
   0  25  -5   20.72   13.06
   0  25   5   22.74   13.00
   0  25  -6    7.83   10.95
   0  25   6   30.45   13.99
   0  25   7   14.98   11.81
   0  26  -4   30.89   14.23
   0  26   5    2.72   11.54
   0  26   6  148.30   23.33
   0  26   7   -9.15    9.63
  -1 -26  -1    2.46   12.35
  -1 -26  -2   10.81   11.76
  -1 -26  -3   13.13   12.34
  -1 -26  -4   94.55   20.48
  -1 -26  -5   58.90   18.34
   1 -25  -6  163.89   26.73
   1 -25  -5  116.62   23.28
  -1 -25   4  -15.92   17.23
   1 -25  -4   44.84   18.10
  -1 -25   3   29.73   12.52
   1 -25  -3  133.18   23.85
  -1 -25   2    3.04   13.82
   1 -25  -2   70.49   19.55
   1 -25  -1   42.83   17.42
  -1 -25   1   10.59   13.63
  -1 -25   0   -0.77   12.43
   1 -25   0    1.06   13.23
  -1 -25  -1   23.40   14.54
   1 -25   1    8.52   12.80
  -1 -25  -2   47.15   16.45
   1 -25   2  -15.37   16.33
  -1 -25  -3  113.10   21.46
  -1 -25  -4   40.65   16.73
  -1 -25  -5   90.38   20.73
  -1 -25  -6   84.20   20.15
  -1 -25  -7   83.62   19.88
  -1 -25  -8   76.62   19.90
   1 -24  -8   54.67   17.38
   1 -24  -7   44.20   15.41
  -1 -24   7   36.99   14.27
  -1 -24   7   78.65   19.92
   1 -24  -6  174.64   26.98
  -1 -24   6  154.40   24.27
  -1 -24   6  191.17   27.78
  -1 -24   5   31.69   13.54
   1 -24  -5   51.62   16.85
  -1 -24   5   21.33   14.54
   1 -24  -4   49.12   17.27
  -1 -24   4   21.87   13.66
  -1 -24   4   14.67   13.98
  -1 -24   3    6.92   13.29
   1 -24  -3   20.08   12.86
  -1 -24   3  -15.20   16.79
  -1 -24   2  202.93   26.91
   1 -24  -2  173.80   25.19
  -1 -24   2  184.58   24.47
   1 -24  -2  233.61   27.59
   1 -24  -1   32.97   14.60
  -1 -24   1   24.96   12.53
  -1 -24   1   -1.83   12.33
   1 -24  -1   57.23   17.65
   1 -24   0   50.74   14.52
  -1 -24   0   43.62   16.13
  -1 -24   0   55.22   16.38
   1 -24   0   62.77   17.65
  -1 -24  -1   20.35   12.96
   1 -24   1   21.61   12.68
   1 -24   1   39.30   15.08
  -1 -24  -1   18.50   13.76
   1 -24   2  173.88   25.65
  -1 -24  -2  152.31   23.99
  -1 -24  -2  141.64   21.82
   1 -24   2  160.63   25.23
   1 -24   3    6.71   11.51
  -1 -24  -3   18.09   13.24
  -1 -24  -3   28.93   15.48
   1 -24   3   18.91   13.49
   1 -24   4   48.92   16.58
  -1 -24  -4   57.29   17.93
  -1 -24  -4   90.99   19.02
   1 -24   4   31.48   14.63
   1 -24   5   42.26   14.83
  -1 -24  -5   34.01   12.60
   1 -24   5   -0.41   15.35
   1 -24   6  155.50   24.30
  -1 -24  -6  159.02   25.06
   1 -24   6  106.93   19.48
   1 -24   7   30.00   14.44
  -1 -24  -7   50.80   16.12
  -1 -24  -8   35.18   14.59
   1 -23 -14   -2.83   11.18
   1 -23 -13   10.26   10.76
  -1 -23  13   12.62   11.24
   1 -23 -12  103.10   20.63
  -1 -23  12   72.53   18.12
  -1 -23  11   -5.25   10.03
   1 -23 -11   13.82   12.32
  -1 -23  10   -1.33    9.30
   1 -23 -10  -19.81   14.27
  -1 -23   9   46.01   14.39
   1 -23  -9   32.68   15.16
  -1 -23   9   45.21   16.32
   1 -23  -8   35.32   15.38
  -1 -23   8   30.56   13.93
  -1 -23   8   38.07   15.55
  -1 -23   7   17.14   11.38
   1 -23  -7   45.69   16.32
  -1 -23   7   28.32   15.15
   1 -23  -6   15.33   11.64
  -1 -23   6   10.43   10.33
  -1 -23   6   36.12   16.03
  -1 -23   5   39.06   14.15
   1 -23  -5   67.69   17.29
  -1 -23   5   58.28   15.26
  -1 -23   4   52.29   16.48
   1 -23  -4   24.62   13.51
  -1 -23   4   11.48   12.82
   1 -23  -3   29.78   13.13
  -1 -23   3   25.98   12.36
  -1 -23   3   13.44   12.67
  -1 -23   2   16.22   11.64
   1 -23  -2    7.18   11.63
  -1 -23   2  -10.46   15.48
   1 -23  -1   41.07   15.33
  -1 -23   1   20.58   12.19
  -1 -23   1   66.15   16.13
   1 -23  -1   84.00   19.49
   1 -23   0   11.45   12.64
  -1 -23   0   10.44   11.35
  -1 -23   0    9.99   13.93
   1 -23   0   34.33   17.04
   1 -23   1   62.75   16.67
  -1 -23  -1   52.98   16.90
  -1 -23  -1   60.64   16.66
   1 -23   1   80.23   18.16
   1 -23   2   10.92   12.51
  -1 -23  -2    6.36   12.88
  -1 -23  -2   32.68   15.94
   1 -23   2   -2.58   13.77
  -1 -23  -3   24.66   12.29
   1 -23   3   18.70   12.81
  -1 -23  -3   64.72   18.09
   1 -23   3   26.01   14.16
  -1 -23  -4   19.08   13.12
   1 -23   4   31.54   15.60
   1 -23   4    9.10   14.67
   1 -23   5  101.14   20.50
  -1 -23  -5   83.17   18.22
   1 -23   5   45.35   15.36
   1 -23   6   27.95   14.89
  -1 -23  -6   43.25   16.32
   1 -23   6    8.72   12.81
  -1 -23  -7   39.18   13.34
   1 -23   7   38.32   14.50
   1 -23   7   19.73   14.84
  -1 -23  -8   63.70   17.58
   1 -23   8   41.91   14.56
   1 -23   8   52.54   17.69
   1 -23   9   28.43   13.29
  -1 -23  -9   41.37   16.09
   1 -23   9   42.86   15.95
   1 -23  10   -3.92    9.48
  -1 -23 -10  -14.59   13.83
   1 -23  11   25.90   12.18
  -1 -23 -11   11.38   12.54
  -1 -23 -12   83.17   18.22
   1 -23  12   74.59   17.14
  -1 -23 -13   39.03   15.00
   1 -23  13   26.98   13.79
  -1 -23 -14    6.13   11.28
   1 -22 -14   53.54   15.29
  -1 -22  14   50.21   14.87
  -1 -22  13   46.43   14.23
   1 -22 -13   19.83   11.08
  -1 -22  12   13.16   11.13
   1 -22 -12    3.68   10.31
   1 -22 -11    6.99   10.76
  -1 -22  11   20.04   13.52
  -1 -22  11   39.24   15.94
  -1 -22  10  113.38   20.14
   1 -22 -10  134.39   21.49
  -1 -22  10  136.26   23.36
   1 -22  -9   19.56   11.94
  -1 -22   9   12.37   10.48
  -1 -22   9   25.04   13.21
  -1 -22   8  103.79   20.04
   1 -22  -8  110.35   20.46
  -1 -22   8  141.59   22.58
   1 -22  -7   18.32   12.57
  -1 -22   7    9.12   12.79
  -1 -22   7   41.97   16.36
   1 -22  -6  145.18   22.39
  -1 -22   6  196.42   24.86
  -1 -22   6  209.46   26.64
  -1 -22   5   14.78   10.94
   1 -22  -5   20.87   12.36
  -1 -22   5   -8.46   14.35
   1 -22  -4  128.73   20.90
  -1 -22   4   94.72   16.90
   1 -22  -3   35.70   13.19
  -1 -22   3   44.22   14.59
  -1 -22   3    6.82   12.88
  -1 -22   2  244.04   27.43
   1 -22  -2  279.71   29.76
  -1 -22   2  239.66   25.63
   1 -22  -2  331.63   30.43
   1 -22  -1    6.66   10.95
  -1 -22   1   -1.41   11.00
  -1 -22   1    3.17   11.95
  -1 -22   0  250.12   28.41
   1 -22   0  267.71   29.59
  -1 -22   0  250.57   26.47
   1 -22   0  287.87   29.39
   1 -22   1    9.84   12.70
  -1 -22  -1    4.63   11.55
   1 -22   1   30.64   16.30
  -1 -22  -2  248.70   28.28
   1 -22   2  265.74   29.18
  -1 -22  -2  249.53   25.95
   1 -22   2  238.59   26.91
  -1 -22  -3   65.67   16.67
   1 -22   3   39.42   14.56
   1 -22   3   76.05   18.00
  -1 -22  -3   78.70   17.85
  -1 -22  -4  120.42   21.27
   1 -22   4  144.94   22.61
   1 -22   4  101.90   19.02
  -1 -22  -4  147.67   21.95
   1 -22   5   23.14   12.44
  -1 -22  -5   19.97   11.84
   1 -22   5   17.25   12.30
  -1 -22  -6  119.05   21.44
   1 -22   6  123.36   20.24
  -1 -22  -7   22.68   12.93
   1 -22   7    7.80   11.17
   1 -22   7   -1.15   13.60
  -1 -22  -8  109.63   20.28
   1 -22   8  108.87   20.05
   1 -22   8   85.19   18.63
  -1 -22  -9   11.41   11.28
   1 -22   9   17.88   12.80
   1 -22   9   35.78   15.11
  -1 -22 -10  101.61   21.23
   1 -22  10  126.37   21.51
   1 -22  10  103.65   21.29
   1 -22  11    9.02    9.73
  -1 -22 -11   42.87   15.44
   1 -22  11   43.26   16.66
   1 -22  12   22.23   12.26
  -1 -22 -12    9.59   10.80
  -1 -22 -13   20.80   12.25
   1 -22  13    2.69    9.89
   1 -22  14   49.13   14.62
  -1 -22 -14   59.80   16.27
   1 -21 -14  173.48   24.11
  -1 -21  14  139.95   21.05
  -1 -21  13   43.08   14.04
   1 -21 -13   34.42   13.11
  -1 -21  13   45.23   16.63
   1 -21 -12    6.45   10.18
  -1 -21  12    7.44    9.71
  -1 -21  12    4.90   12.14
  -1 -21  11   14.45   10.42
   1 -21 -11   14.25   10.26
  -1 -21  11   17.19   12.76
   1 -21 -10   74.52   16.67
  -1 -21  10   76.75   16.51
  -1 -21  10   63.98   16.83
   1 -21  -9   35.01   13.75
  -1 -21   9   45.05   15.46
  -1 -21   9   36.80   15.20
   1 -21  -8   19.59   10.42
  -1 -21   8   34.09   13.92
  -1 -21   8   60.19   18.67
  -1 -21   7   56.29   15.78
   1 -21  -7   72.24   18.06
  -1 -21   7   65.49   18.49
  -1 -21   6   34.67   12.70
   1 -21  -6   29.23   12.33
  -1 -21   6   55.16   15.24
   1 -21  -5   98.97   19.21
  -1 -21   5  101.43   19.20
   1 -21  -4    4.86   10.22
  -1 -21   4   -0.71    9.79
  -1 -21   4  -17.54   15.45
   1 -21  -3  102.48   19.44
  -1 -21   3   80.17   17.67
  -1 -21   3   62.58   15.14
   1 -21  -2   30.17   12.85
  -1 -21   2   49.45   13.68
  -1 -21   2   28.41   12.38
  -1 -21   1   50.73   14.50
   1 -21  -1   60.87   15.52
  -1 -21   1   64.54   16.33
   1 -21  -1  103.82   19.66
   1 -21   0    4.53    9.96
  -1 -21   0   19.69   14.14
  -1 -21   0   31.78   14.90
  -1 -21  -1   55.71   16.16
   1 -21   1   60.18   15.11
  -1 -21  -1   61.02   15.35
   1 -21   1  103.95   18.90
  -1 -21  -2   29.49   12.08
   1 -21   2   49.00   15.58
   1 -21   2   49.95   15.91
  -1 -21  -2   73.47   18.07
  -1 -21  -3   95.47   18.36
   1 -21   3  110.25   19.44
   1 -21   3   81.95   18.73
   1 -21   4   26.81   12.81
  -1 -21  -4   13.50   12.12
   1 -21   4   15.68   12.23
  -1 -21  -5  111.34   18.82
   1 -21   5  111.44   20.83
   1 -21   5   77.05   15.81
   1 -21   6   26.78   11.10
  -1 -21  -6   61.74   17.07
   1 -21   6   20.26   13.50
   1 -21   7   64.27   16.02
  -1 -21  -7   50.57   15.56
   1 -21   8   37.23   14.18
  -1 -21  -8   21.68   11.72
   1 -21   8   12.48   12.39
   1 -21   9   49.55   14.66
  -1 -21  -9   22.57   11.31
   1 -21   9   34.38   14.63
  -1 -21 -10   88.14   18.13
   1 -21  10   96.16   18.06
   1 -21  10  107.10   20.64
  -1 -21 -11    1.46    9.54
   1 -21  11   42.75   16.07
   1 -21  11   20.22   13.98
   1 -21  12    2.35    9.47
   1 -21  12  -19.58   14.22
   1 -21  13   74.05   17.13
  -1 -21 -13   39.94   12.91
  -1 -21 -14  180.64   23.47
   1 -21  14  159.88   22.25
   1 -20 -15  103.28   18.48
  -1 -20  14   30.10   11.44
   1 -20 -14   32.14   12.10
  -1 -20  14   39.47   16.18
   1 -20 -13   20.43   11.03
  -1 -20  13   12.47    8.35
  -1 -20  13   32.75   15.44
  -1 -20  12  295.71   28.44
   1 -20 -12  288.00   28.28
  -1 -20  12  284.40   30.77
   1 -20 -11   39.86   13.14
  -1 -20  11   26.72   11.48
  -1 -20  11   26.18   12.55
  -1 -20  10   47.03   15.15
   1 -20 -10   36.79   13.04
  -1 -20  10   49.02   15.65
   1 -20  -9   57.39   14.92
  -1 -20   9   33.57   13.15
  -1 -20   9   51.03   16.39
   1 -20  -8  225.69   25.48
  -1 -20   8  207.86   24.76
  -1 -20   8  253.04   27.44
   1 -20  -7   16.37   11.18
  -1 -20   7   39.98   13.21
  -1 -20   7   14.11   12.37
  -1 -20   6   -6.21    8.42
   1 -20  -6    8.36   10.08
  -1 -20   6    9.17   11.07
  -1 -20   5   57.91   14.60
   1 -20  -5   58.69   14.92
  -1 -20   5   10.77   11.41
  -1 -20   4  398.00   33.21
   1 -20  -4  378.01   32.91
  -1 -20   4  396.37   32.04
  -1 -20   3   26.56   13.66
   1 -20  -3   20.87   10.14
  -1 -20   3   10.67   10.25
   1 -20  -2   39.60   12.37
  -1 -20   2   16.98   12.41
  -1 -20   1   35.07   12.78
   1 -20  -1   24.87   12.42
  -1 -20   1   38.80   13.97
  -1 -20   0  700.87   43.24
   1 -20   0  700.77   43.19
   1 -20   0  764.49   42.09
  -1 -20   0  727.35   40.29
  -1 -20  -1   17.88   10.34
   1 -20   1   22.28   10.17
  -1 -20  -1   18.13   14.20
  -1 -20  -2   52.45   14.76
   1 -20   2   27.92   10.88
   1 -20   2   70.93   17.61
  -1 -20  -3   25.66   12.22
   1 -20   3   19.67   11.44
   1 -20   3   28.78   13.96
  -1 -20  -4  445.16   35.40
   1 -20   4  431.34   34.76
   1 -20   4  405.14   32.34
  -1 -20  -5   43.89   13.82
   1 -20   5   51.25   14.58
   1 -20   5   21.17   11.64
  -1 -20  -6   -0.01    9.55
   1 -20   6   -2.95    8.69
   1 -20   6  -24.08   18.36
  -1 -20  -7   32.63   12.78
   1 -20   7   27.16   13.09
   1 -20   7   -2.96   15.86
  -1 -20  -8  215.92   24.98
   1 -20   8  228.21   25.97
   1 -20   8  236.28   27.03
   1 -20   9   49.29   14.37
  -1 -20  -9   59.88   15.83
   1 -20   9   78.13   19.35
  -1 -20 -10   16.62    8.96
   1 -20  10   46.78   14.77
   1 -20  10   20.01   13.26
   1 -20  11   49.75   12.81
  -1 -20 -11   44.23   14.00
   1 -20  11   46.70   16.96
   1 -20  12  266.57   27.17
  -1 -20 -12  247.87   27.18
   1 -20  12  230.96   27.89
  -1 -20 -13   30.84   12.58
   1 -20  13   16.89   10.04
   1 -20  13    1.91   12.19
  -1 -20 -14   23.32   10.98
   1 -20  14   15.06   10.47
   1 -20  14   19.08   15.02
  -1 -20 -15  129.04   19.90
  -1 -19  15   32.86   11.73
   1 -19 -15   67.38   15.22
  -1 -19  15   59.63   17.78
   1 -19 -14  126.14   18.81
  -1 -19  14  125.94   18.49
  -1 -19  14  115.48   21.29
  -1 -19  13   20.72   11.05
   1 -19 -13    3.55    8.83
  -1 -19  13   26.81   13.61
   1 -19 -12  235.31   25.06
  -1 -19  12  249.47   25.54
  -1 -19  12  251.06   28.23
  -1 -19  11   53.65   13.92
   1 -19 -11   44.72   13.32
  -1 -19  11   47.60   14.86
   1 -19 -10   30.60   11.95
  -1 -19  10   24.46    9.40
  -1 -19  10   28.74   13.90
  -1 -19   9   29.00   11.44
   1 -19  -9   19.41   10.04
  -1 -19   9   40.78   15.51
   1 -19  -8  109.75   18.16
  -1 -19   8  122.77   19.20
  -1 -19   8  129.56   20.73
   1 -19  -7   51.98   14.95
  -1 -19   7   52.20   13.85
  -1 -19   7   67.55   17.53
   1 -19  -6   61.10   15.34
  -1 -19   6   47.53   14.25
  -1 -19   6   61.94   15.79
  -1 -19   5   30.52   13.44
   1 -19  -5    6.21    9.69
  -1 -19   5   -4.49   13.92
  -1 -19   4   19.69   10.62
   1 -19  -4   10.14    9.96
  -1 -19   4   21.04   10.98
   1 -19  -3  102.73   17.56
  -1 -19   3   81.88   16.32
  -1 -19   3   74.50   15.46
   1 -19  -2   63.49   15.32
  -1 -19   2   49.20   13.17
  -1 -19   2   82.55   16.08
  -1 -19   1   73.96   15.80
   1 -19  -1   52.61   14.23
  -1 -19   1   66.24   15.26
  -1 -19   0   17.49   11.36
   1 -19   0    7.71   10.77
   1 -19   1   56.13   15.14
  -1 -19  -1   48.93   13.90
   1 -19   1   97.74   18.33
   1 -19   2   58.66   14.79
  -1 -19  -2   59.39   14.75
  -1 -19  -2   91.10   18.28
   1 -19   2   75.69   16.74
   1 -19   3  130.99   19.10
  -1 -19  -3  131.95   19.41
   1 -19   3  157.43   21.47
  -1 -19  -3  215.46   23.79
   1 -19   4   37.82   12.92
  -1 -19  -4   27.67   11.15
   1 -19   4   42.00   14.04
   1 -19   5   18.22   10.53
  -1 -19  -5   37.13   13.06
   1 -19   5   21.70   10.54
  -1 -19  -6   41.33   12.29
   1 -19   6   39.48   12.27
   1 -19   6   17.42   12.19
  -1 -19  -7   53.93   15.30
   1 -19   7   37.28   12.26
   1 -19   7   12.49   15.17
  -1 -19  -8  125.14   19.17
   1 -19   8  127.84   19.53
   1 -19   8  109.10   20.31
   1 -19   9   24.51   12.19
  -1 -19  -9   29.33   12.16
   1 -19   9   60.95   18.00
  -1 -19 -10   30.93   12.70
   1 -19  10   29.18   12.25
   1 -19  10   37.48   13.61
  -1 -19 -11   40.31   13.41
   1 -19  11   62.45   14.18
   1 -19  11   68.47   17.54
   1 -19  12  196.95   23.10
  -1 -19 -12  209.80   24.20
   1 -19  12  238.70   27.27
   1 -19  13   22.95   10.51
  -1 -19 -13   31.37   12.74
   1 -19  13   -0.53   12.42
  -1 -19 -14  106.17   17.60
   1 -19  14   96.19   16.93
   1 -19  14   80.89   19.22
  -1 -19 -15   59.99   14.78
   1 -19  15   62.64   17.69
  -1 -18  16   43.95   15.73
   1 -18 -15   64.97   14.40
  -1 -18  15   67.63   14.55
  -1 -18  15   58.48   15.88
   1 -18 -14  116.10   17.29
  -1 -18  14  123.35   18.66
  -1 -18  14  100.00   19.52
  -1 -18  13   46.41   12.91
   1 -18 -13   72.80   15.67
  -1 -18  13   16.93   12.40
  -1 -18  12   44.05   13.06
   1 -18 -12   33.13   11.16
  -1 -18  12   30.29   13.66
   1 -18 -11   80.94   15.86
  -1 -18  11   67.17   13.49
  -1 -18  11   61.67   15.98
   1 -18 -10  215.86   23.64
  -1 -18  10  176.61   21.52
  -1 -18  10  179.92   23.17
  -1 -18   9   51.70   12.81
   1 -18  -9   80.77   15.10
  -1 -18   9  112.08   20.26
  -1 -18   8  222.77   23.87
   1 -18  -8  153.19   19.85
  -1 -18   8  184.01   23.03
   1 -18  -7    6.14    7.65
  -1 -18   7   20.04   11.08
  -1 -18   7   19.80   12.91
   1 -18  -6  406.86   31.18
  -1 -18   6  433.32   31.93
  -1 -18   6  348.24   28.93
   1 -18  -5   35.63   13.11
  -1 -18   5   57.68   14.40
  -1 -18   4   52.60   13.29
   1 -18  -4   75.30   14.56
  -1 -18   4   48.28   12.99
  -1 -18   3   54.88   14.89
   1 -18  -3   49.58   13.39
  -1 -18   3   37.91   11.58
  -1 -18   2  778.93   42.56
   1 -18  -2  871.25   44.93
  -1 -18   2  801.62   40.42
  -1 -18   1   14.70    9.46
   1 -18  -1   15.61   10.95
  -1 -18   1   16.62   12.80
  -1 -18   0   75.99   14.55
   1 -18   0   60.45   13.22
   1 -18   0   70.79    7.99
   1 -18   1    7.06   10.68
  -1 -18  -1   10.43    9.05
   1 -18   1   52.83   16.24
  -1 -18  -1   73.14   15.90
  -1 -18  -2  761.24   41.98
   1 -18   2  913.19   45.73
   1 -18   2  863.50   41.58
  -1 -18  -2  948.79   41.32
  -1 -18  -3   85.60   16.53
   1 -18   3   77.96   15.66
   1 -18   3   54.76   14.92
   1 -18   4   80.53   15.15
  -1 -18  -4  100.78   16.66
   1 -18   4  122.34   18.69
   1 -18   5   42.11   12.40
  -1 -18  -5   37.22   12.42
   1 -18   5   60.40   16.08
   1 -18   6  361.65   29.45
  -1 -18  -6  382.58   30.55
   1 -18   6  334.96   28.23
   1 -18   7   13.39    9.94
  -1 -18  -7   11.27    9.88
   1 -18   7  -16.36   14.84
   1 -18   8  190.90   22.38
  -1 -18  -8  170.09   21.44
   1 -18   8  157.00   20.89
  -1 -18  -9  142.58   20.17
   1 -18   9  126.81   18.35
  -1 -18  -9  145.02   19.61
   1 -18   9  103.33   19.87
  -1 -18 -10  129.11   19.08
   1 -18  10  170.30   21.12
  -1 -18 -10  133.48   19.23
   1 -18  10  166.54   22.78
  -1 -18 -11   30.12   12.49
   1 -18  11   68.23   14.71
  -1 -18 -11   59.94   14.45
   1 -18  11   65.68   17.29
  -1 -18 -12   37.89   14.07
  -1 -18 -12   19.19   11.12
   1 -18  12   32.91   12.35
  -1 -18 -13   58.44   14.35
   1 -18  13   66.10   14.78
  -1 -18 -13   50.45   13.39
   1 -18  13   53.91   16.33
  -1 -18 -14  103.82   17.25
   1 -18  14  109.79   17.32
  -1 -18 -14  101.87   16.42
   1 -18  14  117.53   21.22
  -1 -18 -15   42.33   12.52
   1 -18  15   71.45   14.47
  -1 -18 -15   49.67   13.06
   1 -18  15   34.65   15.89
  -1 -18 -16   60.30   14.38
   1 -18  16   28.60   15.30
  -1 -18 -17   67.74   16.53
  -1 -17  17   35.40   15.13
  -1 -17  16  239.56   28.63
   1 -17 -15   21.21   10.01
  -1 -17  15    3.85    7.25
  -1 -17  15   25.90   12.75
   1 -17 -14  105.43   15.13
  -1 -17  14  101.20   15.69
   1 -17 -14  123.03   17.85
  -1 -17  14  116.87   20.02
   1 -17 -13   28.32    8.49
   1 -17 -13   33.99   11.76
  -1 -17  13   35.62   11.04
  -1 -17  13   23.07   13.42
   1 -17 -12  161.98   16.54
  -1 -17  12  150.09   18.97
   1 -17 -12  161.78   20.60
  -1 -17  12  133.64   21.23
   1 -17 -11  126.59   14.42
  -1 -17  11   93.96   15.67
   1 -17 -11  135.05   19.02
  -1 -17  11  129.75   20.83
   1 -17 -10   63.78   10.07
  -1 -17  10   77.58   14.66
   1 -17 -10   88.45   15.31
  -1 -17  10   97.61   17.78
   1 -17  -9   65.26    9.41
   1 -17  -9   52.57   12.49
  -1 -17   9   68.57   13.64
  -1 -17   9   60.31   15.92
   1 -17  -8  297.75   18.43
   1 -17  -8  299.31   26.34
  -1 -17   8  315.99   27.25
  -1 -17   8  306.43   27.26
   1 -17  -7   72.26    9.16
   1 -17  -7   77.47   15.27
  -1 -17   7   64.93   13.83
  -1 -17   7   96.92   18.21
   1 -17  -6   41.46    6.95
  -1 -17   6   42.06   11.79
   1 -17  -6   66.80   13.84
  -1 -17   6   24.72   12.62
   1 -17  -5   87.14    8.45
   1 -17  -5   93.74   16.42
  -1 -17   5   89.89   15.60
  -1 -17   5   52.76   10.59
   1 -17  -4  144.07   21.22
  -1 -17   4  153.98   19.70
  -1 -17   4  129.08   17.07
   1 -17  -3   63.11   13.37
  -1 -17   3   42.53   11.86
  -1 -17   3   58.09   12.91
   1 -17  -2    6.52    7.56
  -1 -17   2   14.27    9.99
  -1 -17   2   20.60   11.70
  -1 -17   1   45.72   12.41
   1 -17  -1   49.12   11.14
  -1 -17   1   47.63    4.89
  -1 -17   1   96.29   17.07
  -1 -17   0   24.94    9.79
   1 -17   0   23.81   11.37
   1 -17   0   25.67    5.64
  -1 -17   0  103.33   17.78
   1 -17   0  116.93   19.53
   1 -17   1   24.01    9.80
  -1 -17  -1   36.56   12.22
   1 -17   1   43.27    5.88
   1 -17   2    7.52    8.69
  -1 -17  -2   19.08   11.78
   1 -17   2    9.48    2.97
  -1 -17  -3   59.92   13.97
   1 -17   3   34.08   11.80
   1 -17   4  140.43   18.38
  -1 -17  -4  135.52   18.28
   1 -17   4  141.72   18.53
   1 -17   5  116.32   17.76
  -1 -17  -5  167.95   21.56
   1 -17   5   96.74   15.58
  -1 -17  -6   71.61   14.29
   1 -17   6   66.77   13.53
   1 -17   6   44.80   11.65
  -1 -17  -7   64.42   14.14
  -1 -17  -7   48.03   12.75
   1 -17   7   60.19   13.37
   1 -17   7   30.24   12.18
  -1 -17  -8  293.25   26.72
  -1 -17  -8  263.36   24.55
   1 -17   8  242.47   24.13
   1 -17   8  234.57   24.86
  -1 -17  -9   92.40   16.18
   1 -17   9   74.95   15.27
  -1 -17  -9   71.78   14.87
   1 -17   9   71.05   15.94
  -1 -17 -10   58.35   13.75
   1 -17  10   55.52   13.32
  -1 -17 -10   58.20   13.57
   1 -17  10   39.54   13.95
  -1 -17 -11  163.13   21.60
   1 -17  11  154.61   19.19
  -1 -17 -11  135.03   18.28
   1 -17  11  166.01   22.32
  -1 -17 -12  110.70   17.73
   1 -17  12  148.22   18.88
  -1 -17 -12  134.58   18.53
   1 -17  12  147.64   21.46
  -1 -17 -13   49.72   12.95
  -1 -17 -13   49.79   12.61
   1 -17  13   50.42   12.75
   1 -17  13   37.03   13.54
  -1 -17 -14  121.33   18.35
   1 -17  14  109.15   16.47
  -1 -17 -14  127.74   17.77
   1 -17  14  107.48   19.38
  -1 -17 -15   19.90   10.77
   1 -17  15    2.67    8.03
  -1 -17 -15   18.25   10.15
   1 -17  15    3.70   11.18
  -1 -17 -16  237.75   24.95
   1 -17  16  279.39   30.42
  -1 -17 -17   34.15   12.45
   1 -17  17   29.04   15.49
  -1 -16  18   27.03   14.95
  -1 -16  17   19.35   14.12
   1 -16 -16   14.98    8.66
  -1 -16  16    5.33   10.31
   1 -16 -15  127.94   17.45
  -1 -16  15  102.56   15.53
  -1 -16  15  102.40   19.48
  -1 -16  14  314.13   25.32
   1 -16 -14  284.89   24.12
  -1 -16  14  285.36   28.85
   1 -16 -13   54.41   12.63
  -1 -16  13   71.01   13.45
  -1 -16  13   76.08   16.80
   1 -16 -12  294.30   21.78
  -1 -16  12  277.97   24.34
   1 -16 -12  247.22   23.52
  -1 -16  12  252.74   25.82
   1 -16 -11  174.45   16.54
   1 -16 -11  172.72   19.90
  -1 -16  11  184.99   19.95
  -1 -16  11  146.13   19.44
   1 -16 -10  211.75   17.36
  -1 -16  10  233.47   22.72
   1 -16 -10  208.54   21.44
  -1 -16  10  245.64   24.74
   1 -16  -9   50.17    8.88
   1 -16  -9   56.47   12.80
  -1 -16   9   57.69   12.09
  -1 -16   9   61.88   14.19
   1 -16  -8  182.68   14.60
  -1 -16   8  146.10   18.26
   1 -16  -8  161.33   19.18
  -1 -16   8  210.04   22.76
   1 -16  -7   72.65    9.22
  -1 -16   7   70.19   13.40
   1 -16  -7   66.50   13.92
  -1 -16   7  104.71   17.65
   1 -16  -6  188.39   13.18
  -1 -16   6  183.38   19.99
   1 -16  -6  146.81   18.62
  -1 -16   6  120.25   16.16
   1 -16  -5   46.84    6.59
  -1 -16   5   49.08   11.76
   1 -16  -5   55.91   12.69
  -1 -16   5   13.09   13.51
   1 -16  -4  282.93   13.78
  -1 -16   4  271.50   23.09
   1 -16  -4  254.49   23.97
  -1 -16   4  275.72   24.45
  -1 -16   3   16.94   10.74
  -1 -16   3   32.14   10.62
   1 -16  -3   21.42    9.28
  -1 -16   2  418.53   27.98
   1 -16  -2  460.95   30.90
  -1 -16   2  419.61   29.22
  -1 -16   1  170.58   19.56
  -1 -16   1  113.59    7.32
  -1 -16   1  110.26   17.41
   1 -16  -1   99.26   16.40
   1 -16   0  921.92   26.11
  -1 -16   0  894.96   22.89
  -1 -16   0  925.72   38.63
   1 -16   0  841.66   41.13
  -1 -16   0  916.86   42.68
   1 -16   1  194.60   20.71
   1 -16   1  113.98    8.96
  -1 -16  -1  209.74   21.59
  -1 -16  -1  125.87   17.82
   1 -16   1  124.50   17.31
   1 -16   2  387.60   13.70
   1 -16   2  423.87   28.31
   1 -16   2  340.23   27.19
  -1 -16  -2  356.08   27.47
   1 -16   3   39.62    3.93
   1 -16   3   49.70   14.44
   1 -16   3   25.44    8.80
  -1 -16  -3   36.40   10.94
   1 -16   4  300.10   24.90
  -1 -16  -4  239.29   22.77
   1 -16   4  232.51   22.87
  -1 -16  -5   77.92   14.83
  -1 -16  -5   56.92    5.50
   1 -16   5   46.41   13.45
   1 -16   5   71.78   13.54
  -1 -16  -5   65.94   13.71
  -1 -16  -6  151.03   19.07
  -1 -16  -6  145.76    9.80
   1 -16   6  112.26   16.37
  -1 -16  -6  119.71   17.17
   1 -16   6  137.64   17.56
  -1 -16  -7   94.28   15.59
  -1 -16  -7   86.69    8.56
   1 -16   7   40.24   11.38
   1 -16   7   91.20   14.79
  -1 -16  -7   70.07   14.13
  -1 -16  -8  178.94   20.47
  -1 -16  -8  182.43   13.27
  -1 -16  -8  182.67   20.37
   1 -16   8  174.64   19.94
   1 -16   8  201.11   23.26
  -1 -16  -9   36.14   11.83
   1 -16   9   55.66   13.08
  -1 -16  -9   46.88   12.35
   1 -16   9   44.85   14.66
  -1 -16 -10  236.74   23.13
  -1 -16 -10  270.25   23.74
   1 -16  10  233.22   22.55
   1 -16  10  280.69   26.37
  -1 -16 -11  206.73   22.61
  -1 -16 -11  233.61   22.52
   1 -16  11  159.37   18.89
   1 -16  11  174.82   23.26
  -1 -16 -12  267.73   25.33
  -1 -16 -12  274.85   24.54
   1 -16  12  279.77   23.90
   1 -16  12  268.96   26.89
  -1 -16 -13   60.34   13.18
   1 -16  13   60.44   12.69
  -1 -16 -13   74.04   14.24
   1 -16  13   85.49   17.28
  -1 -16 -14  261.49   25.11
  -1 -16 -14  246.45   23.14
   1 -16  14  256.11   22.78
   1 -16  14  284.90   28.45
  -1 -16 -15  132.51   18.86
  -1 -16 -15  132.19   17.50
   1 -16  15  121.42   15.93
   1 -16  15  124.73   19.71
  -1 -16 -16    5.12    8.39
  -1 -16 -16    0.66    7.25
   1 -16  16    9.15   11.62
  -1 -16 -17    6.27    8.30
   1 -16  17    2.07   10.15
   1 -16  18   33.89   16.47
  -1 -15  19   19.70   13.68
  -1 -15  18  207.49   26.85
  -1 -15  17   30.46   13.36
   1 -15 -16   28.80   10.27
  -1 -15  16   36.17   14.06
   1 -15 -15   24.66    9.66
  -1 -15  15   39.28   10.49
  -1 -15  15   35.09   13.75
   1 -15 -14  214.53   20.81
  -1 -15  14  248.34   21.96
  -1 -15  14  243.18   26.45
  -1 -15  13  107.43   15.31
   1 -15 -13  115.70   15.46
  -1 -15  13  149.09   22.27
  -1 -15  12    9.94    7.99
   1 -15 -12   22.18   10.02
  -1 -15  12   12.97   10.20
   1 -15 -11   59.95   13.17
  -1 -15  11   87.14   14.13
  -1 -15  11   70.11   14.83
   1 -15 -10  289.82   19.78
  -1 -15  10  282.83   23.57
   1 -15 -10  291.45   24.05
  -1 -15  10  289.65   25.68
   1 -15  -9   64.91    9.49
   1 -15  -9   59.45   12.36
  -1 -15   9   60.94   12.27
  -1 -15   9   50.62   12.86
   1 -15  -8    6.60    4.89
  -1 -15   8   11.62    8.87
   1 -15  -8   -4.04    8.63
  -1 -15   8   15.99   10.19
   1 -15  -7  125.01   11.42
   1 -15  -7   97.15   15.43
  -1 -15   7  118.65   16.09
  -1 -15   7  124.98   17.95
   1 -15  -6  284.53   15.77
   1 -15  -6  274.09   23.98
  -1 -15   6  266.01   23.28
  -1 -15   6  223.84   21.22
   1 -15  -5   52.03    6.98
   1 -15  -5   55.68   12.55
  -1 -15   5   62.00   12.51
  -1 -15   5   31.51   10.04
   1 -15  -4   36.58    5.86
  -1 -15   4   23.07   10.34
  -1 -15   4   52.35   12.49
   1 -15  -4   49.44   12.51
  -1 -15   3    8.50    9.08
  -1 -15   3   14.54    8.50
   1 -15  -3   25.68   10.96
  -1 -15   2  367.85    8.97
  -1 -15   2  376.51    8.75
  -1 -15   2  359.78   25.20
  -1 -15   2  384.86   27.44
   1 -15  -2  355.83   26.33
  -1 -15   1  158.98    8.48
  -1 -15   1  233.95   20.96
  -1 -15   1  172.24   18.76
   1 -15  -1  151.58   17.61
  -1 -15   0   50.76   13.01
   1 -15   0   31.05    9.77
  -1 -15  -1  191.36   20.45
   1 -15   1  143.49    9.79
   1 -15   1  215.01   21.62
  -1 -15  -1  129.93   16.44
   1 -15   1  144.73   17.65
   1 -15   2  484.48   28.90
   1 -15   2  419.43   14.23
   1 -15   2  370.44   26.95
  -1 -15  -2  408.70   28.33
   1 -15   3   26.81    3.59
   1 -15   3   46.09   15.23
  -1 -15  -3   27.26    8.90
   1 -15   3   13.80    7.60
  -1 -15  -4   25.68    9.02
  -1 -15  -4   28.70    3.50
   1 -15   4   60.29   14.43
   1 -15   4   27.50   10.89
  -1 -15  -4   40.16   12.01
  -1 -15  -5   32.82    9.57
  -1 -15  -5   54.23    5.86
   1 -15   5   63.43   14.38
  -1 -15  -5   42.43   11.23
   1 -15   5   54.56   11.95
  -1 -15  -6  287.47   23.90
  -1 -15  -6  273.64   13.53
   1 -15   6  208.68   21.24
  -1 -15  -6  269.93   23.12
   1 -15   6  237.73   21.60
  -1 -15  -7  138.54   17.16
  -1 -15  -7  144.68   11.06
   1 -15   7  161.25   17.98
  -1 -15  -7  135.90   16.97
   1 -15   7  101.13   14.38
  -1 -15  -8    3.72    7.57
   1 -15   8   12.87    7.36
  -1 -15  -8   13.99    8.09
   1 -15   8   12.84    8.96
  -1 -15  -9   94.42   15.25
   1 -15   9  101.51   14.59
  -1 -15  -9   79.57   13.94
   1 -15   9  100.97   17.60
  -1 -15 -10  247.74   23.23
   1 -15  10  299.31   25.48
  -1 -15 -10  260.79   22.95
   1 -15  10  277.28   25.71
  -1 -15 -11   74.17   13.48
   1 -15  11   72.20   13.01
  -1 -15 -11   94.59   15.68
   1 -15  11   82.06   16.90
  -1 -15 -12   22.63    9.96
  -1 -15 -12    7.23    7.34
   1 -15  12   21.92    8.90
   1 -15  12   -0.25   11.91
  -1 -15 -13  133.90   17.37
   1 -15  13  121.11   15.79
  -1 -15 -13  118.12   16.07
   1 -15  13  107.99   17.69
  -1 -15 -14  184.51   21.02
  -1 -15 -14  172.99   18.93
   1 -15  14  180.72   18.83
   1 -15  14  192.50   24.67
  -1 -15 -15   30.29   10.70
  -1 -15 -15   65.40   12.93
   1 -15  15   57.74   12.05
   1 -15  15   37.56   12.05
  -1 -15 -16   24.47    9.88
  -1 -15 -16   28.90    9.23
   1 -15  16   17.72   12.63
  -1 -15 -17   25.76   10.28
   1 -15  17   18.58   12.69
  -1 -15 -18  176.27   20.89
   1 -15  18  201.86   26.11
   1 -15  19   48.05   17.20
  -1 -14  20    8.92   13.80
  -1 -14  19   25.42   15.24
  -1 -14  18   -3.67   12.56
   1 -14 -17   57.95   11.65
  -1 -14  17   35.34   12.41
   1 -14 -16   82.91   13.71
   1 -14 -16   73.77   12.52
  -1 -14  16   86.44   16.92
   1 -14 -15   67.53   12.87
  -1 -14  15   63.21   11.32
   1 -14 -15   90.47   13.47
  -1 -14  15   90.94   17.88
   1 -14 -14   50.98   12.99
  -1 -14  14   80.07   12.21
   1 -14 -14   90.55   13.32
  -1 -14  14   88.19   17.33
   1 -14 -13  120.89   15.91
   1 -14 -13  137.28   16.49
  -1 -14  13  154.28   16.79
  -1 -14  13  152.49   20.37
   1 -14 -12   64.40   12.10
  -1 -14  12   66.02   12.91
   1 -14 -12   62.32   12.50
  -1 -14  12   74.74   15.53
   1 -14 -11  247.74   21.24
  -1 -14  11  222.71   20.29
   1 -14 -11  236.75   20.76
  -1 -14  11  234.69   23.08
   1 -14 -10  104.33   14.61
  -1 -14  10   93.49   13.46
   1 -14 -10  103.46   14.50
  -1 -14  10   77.08   14.66
   1 -14  -9   29.51    7.24
  -1 -14   9   41.84   10.83
   1 -14  -9   25.67    8.89
  -1 -14   9   43.78   12.26
   1 -14  -8  418.19   21.31
   1 -14  -8  416.26   27.16
  -1 -14   8  418.00   27.21
  -1 -14   8  383.24   28.08
   1 -14  -7  108.23   10.85
   1 -14  -7   99.70   14.20
  -1 -14   7  113.76   15.56
  -1 -14   7   83.12   15.25
   1 -14  -6   75.58    8.65
   1 -14  -6   58.99   11.12
  -1 -14   6   67.61   12.43
  -1 -14   6   53.57   12.52
   1 -14  -5   78.18    8.22
  -1 -14   5   73.75   12.98
   1 -14  -5   65.36   12.80
  -1 -14   5   68.54   11.48
   1 -14  -4 1366.55   30.12
   1 -14  -4 1425.02   49.25
  -1 -14   4 1385.63   48.24
  -1 -14   4 1272.82   45.16
   1 -14  -3   44.08    5.95
  -1 -14   3   54.48   11.88
   1 -14  -3   45.07   10.19
  -1 -14   3   42.72   11.30
  -1 -14   2   23.96    2.65
  -1 -14   2   40.72   12.06
  -1 -14   2   29.54    2.96
   1 -14  -2   21.56    8.75
  -1 -14   2   22.96    9.15
  -1 -14   1   35.35    9.78
   1 -14  -1   32.00   10.23
  -1 -14   0 1691.26   46.91
  -1 -14   0 1744.99   54.28
   1 -14   0 1707.95   53.46
   1 -14   1   42.19    5.82
  -1 -14  -1   59.87   12.54
   1 -14   1   50.67   11.23
   1 -14   2   26.48    4.36
  -1 -14  -2   35.15    9.21
   1 -14   2   28.30    8.99
  -1 -14  -3   34.21   10.54
  -1 -14  -3   46.47    3.69
   1 -14   3   35.93    3.73
   1 -14   3   83.58   14.45
   1 -14   3   38.47   10.52
  -1 -14  -3   49.77   11.75
  -1 -14  -4 1467.58   50.13
  -1 -14  -4 1431.96   23.99
   1 -14   4 1403.59   46.56
   1 -14   4 1481.49   50.15
  -1 -14  -4 1496.91   50.10
  -1 -14  -5   91.00   14.34
  -1 -14  -5   94.16    7.64
   1 -14   5   86.50   13.47
  -1 -14  -5  110.60   15.65
   1 -14   5   93.29   13.97
  -1 -14  -6   71.82   13.05
  -1 -14  -6   68.16    7.57
   1 -14   6   73.18   12.91
  -1 -14  -6   55.80   11.49
   1 -14   6   47.83   12.42
  -1 -14  -7  106.22   15.13
  -1 -14  -7   88.28   13.47
   1 -14   7  105.33   14.98
   1 -14   7   77.24   14.90
  -1 -14  -8  312.48   24.15
   1 -14   8  345.41   24.75
  -1 -14  -8  354.37   25.20
   1 -14   8  360.83   27.98
  -1 -14  -9   38.61   11.06
  -1 -14  -9   47.68   10.92
   1 -14   9   26.79    8.19
   1 -14   9   43.50   13.97
  -1 -14 -10   86.45   14.14
  -1 -14 -10   99.91   14.22
   1 -14  10   73.96   12.10
   1 -14  10   88.46   15.88
  -1 -14 -11  323.05   25.32
   1 -14  11  305.15   23.56
  -1 -14 -11  344.82   24.92
   1 -14  11  261.06   24.88
  -1 -14 -12   51.86   11.82
  -1 -14 -12   67.04   12.33
   1 -14  12   69.40   13.02
   1 -14  12   47.51   12.81
  -1 -14 -13  198.52   19.83
  -1 -14 -13  210.74   19.72
   1 -14  13  222.27   20.19
   1 -14  13  189.65   23.02
  -1 -14 -14   68.19   13.33
   1 -14  14   83.16   13.37
  -1 -14 -14   77.98   12.90
   1 -14  14   75.64   15.81
  -1 -14 -15  104.04   15.75
   1 -14  15   96.63   13.81
  -1 -14 -15  106.04   14.48
   1 -14  15   99.25   17.87
  -1 -14 -16   80.78   14.50
  -1 -14 -16   81.02   12.74
   1 -14  16   69.14   16.47
   1 -14  17   92.49   18.73
  -1 -14 -17   86.25   14.19
   1 -14  18    8.95   11.03
  -1 -14 -18   11.21    8.28
   1 -14  19   44.54   15.46
   1 -14  20   -1.72   11.04
   1 -13 -22   82.94   19.46
  -1 -13  21   33.09   16.40
   1 -13 -21   13.92    9.16
  -1 -13  20  129.99   21.25
   1 -13 -20  140.94   22.14
  -1 -13  19    3.86   10.77
   1 -13 -19   47.07   13.61
  -1 -13  18  141.95   23.15
   1 -13 -17   29.32    8.99
  -1 -13  17   21.62   12.24
   1 -13 -16  270.15   21.95
   1 -13 -16  266.87   20.41
  -1 -13  16  281.68   20.47
  -1 -13  16  237.40   25.63
   1 -13 -15   80.30   12.84
  -1 -13  15   75.69   12.17
   1 -13 -15   95.91   13.75
  -1 -13  15  100.14   17.78
   1 -13 -14  174.52   17.91
  -1 -13  14  168.63   16.46
   1 -13 -14  164.60   17.19
  -1 -13  14  162.14   20.68
   1 -13 -13   19.12    8.16
   1 -13 -13   23.88    9.61
  -1 -13  13   16.28    7.97
  -1 -13  13   27.53   12.53
   1 -13 -12   40.48   10.09
  -1 -13  12   38.11    9.55
   1 -13 -12   34.38   10.37
  -1 -13  12   33.50   11.34
   1 -13 -11  106.95   14.16
  -1 -13  11   88.67   13.28
   1 -13 -11  100.71   13.64
  -1 -13  11   95.02   16.65
   1 -13 -10  165.55   16.79
  -1 -13  10  160.57   16.45
   1 -13 -10  161.07   16.45
  -1 -13  10  154.05   18.48
   1 -13  -9   17.93    7.40
   1 -13  -9   19.88    8.06
  -1 -13   9   27.06    8.96
  -1 -13   9   27.42    9.37
   1 -13  -8  175.75   17.37
  -1 -13   8  170.43   16.70
   1 -13  -8  161.94   16.82
  -1 -13   8  169.80   18.72
   1 -13  -7   92.84   10.08
  -1 -13   7   92.52   13.31
   1 -13  -7   81.21   12.89
  -1 -13   7   93.61   14.58
   1 -13  -6   48.11    7.01
  -1 -13   6   52.80   10.66
   1 -13  -6   37.34    9.80
  -1 -13   6   27.59    8.47
   1 -13  -5  125.24    9.89
   1 -13  -5  136.61   15.97
  -1 -13   5  139.75   15.87
  -1 -13   5  110.36   14.03
   1 -13  -4   63.23    7.07
  -1 -13   4   53.42   10.89
   1 -13  -4   69.69   12.74
  -1 -13   4   47.51   10.02
   1 -13  -3  316.42   13.74
   1 -13  -3  310.67   22.78
  -1 -13   3  309.99   22.37
  -1 -13   3  302.09   21.51
  -1 -13   2   51.17   11.50
   1 -13  -2   45.27   11.30
  -1 -13   2   44.71   11.00
  -1 -13   2   45.46    3.41
  -1 -13   2   42.55    3.31
  -1 -13   1  163.88   16.93
   1 -13  -1  183.08   17.60
  -1 -13   1  203.03   18.03
  -1 -13   1  149.94    7.86
  -1 -13   0    9.04    7.10
   1 -13   0   22.59    9.91
  -1 -13  -1  116.17   15.11
   1 -13   1  106.01   13.98
   1 -13   1  110.02    8.16
  -1 -13  -2   40.66    9.96
   1 -13   2   36.34    5.07
  -1 -13  -2   55.54   11.40
   1 -13   2   49.23   11.79
  -1 -13  -3  428.34   26.59
  -1 -13  -3  414.90   10.93
   1 -13   3  490.59   26.92
   1 -13   3  427.11   11.89
  -1 -13  -3  381.04   24.74
   1 -13   3  413.71   25.85
  -1 -13  -4   76.06   12.52
  -1 -13  -4   78.74    6.07
   1 -13   4  116.49   15.98
   1 -13   4   75.62    4.29
   1 -13   4   86.83   12.95
  -1 -13  -4   78.42   12.59
  -1 -13  -5   98.00   14.27
  -1 -13  -5  103.12    7.89
   1 -13   5   92.07   13.76
  -1 -13  -5   84.91   12.91
   1 -13   5   88.01   13.25
   1 -13   6   41.00   10.22
   1 -13   6   52.69   10.73
  -1 -13  -6   62.39   11.89
  -1 -13  -6   61.05   11.05
   1 -13   7   97.42   13.11
  -1 -13  -7  130.97   15.19
   1 -13   7  112.18   14.25
  -1 -13  -7  149.82   16.72
   1 -13   8  165.05   19.21
  -1 -13  -8  150.98   16.18
   1 -13   8  143.02   16.16
  -1 -13  -8  143.13   16.38
  -1 -13  -9   40.51   10.59
   1 -13   9   31.59    8.46
   1 -13   9   34.62   13.02
   1 -13   9   28.33    6.11
  -1 -13  -9   28.73    8.81
   1 -13  10  151.73   16.06
  -1 -13 -10  132.64   15.07
   1 -13  10  126.67   17.25
   1 -13  10  115.48   11.19
  -1 -13 -10  148.57   17.17
  -1 -13 -11  117.96   15.63
  -1 -13 -11  113.48   14.57
   1 -13  11  116.22   14.66
   1 -13  11  129.53   18.19
  -1 -13 -12   29.29    9.71
  -1 -13 -12   20.79    7.85
   1 -13  12   27.12    8.47
   1 -13  12   40.31   12.71
  -1 -13 -13   13.99    8.06
  -1 -13 -13   13.57    7.38
   1 -13  13   18.85    7.69
   1 -13  13    8.25   10.15
  -1 -13 -14  137.76   17.00
  -1 -13 -14  153.55   16.19
   1 -13  14  166.58   16.52
   1 -13  14  138.98   19.54
  -1 -13 -15  109.42   15.79
   1 -13  15  105.03   13.77
  -1 -13 -15  120.38   14.74
   1 -13  15  111.07   17.69
  -1 -13 -16  222.51   21.36
  -1 -13 -16  237.28   19.35
   1 -13  16  231.48   18.83
   1 -13  16  220.39   24.16
   1 -13  17   44.01   14.69
  -1 -13 -17   58.63   12.29
   1 -13  18  108.51   19.80
  -1 -13 -18  112.41   16.00
   1 -13  19   50.51   16.11
  -1 -13 -19   49.33   13.93
   1 -13  20  126.83   20.71
  -1 -13 -20  152.89   22.10
   1 -13  21   18.46   11.59
  -1 -13 -21   13.96   12.05
  -1 -13 -22   96.91   19.91
   1 -12 -22   15.20   12.94
  -1 -12  21   95.12   19.17
   1 -12 -21   82.45   18.22
  -1 -12  20   17.40   11.62
   1 -12 -20    9.21   12.44
  -1 -12  19   38.28   12.90
   1 -12 -19   19.42   11.84
  -1 -12  18   14.32   10.97
   1 -12 -18   25.21   12.99
  -1 -12  17  149.41   21.75
   1 -12 -17  156.07   16.45
   1 -12 -17  142.76   20.06
   1 -12 -16   66.08   11.78
   1 -12 -16   49.89   13.70
  -1 -12  16   50.72   14.30
   1 -12 -16   46.21    9.50
  -1 -12  16   45.96    8.57
   1 -12 -15   36.99    8.81
   1 -12 -15   20.50    9.38
  -1 -12  15   26.28    7.25
   1 -12 -15   34.52    9.00
  -1 -12  15   36.48   12.11
   1 -12 -14  169.14   16.57
  -1 -12  14  163.09   15.16
   1 -12 -14  170.71   16.66
  -1 -12  14  165.55   20.84
   1 -12 -13  312.11   22.16
  -1 -12  13  274.79   19.91
   1 -12 -13  291.28   20.73
  -1 -12  13  262.85   24.47
   1 -12 -12   26.89    8.62
   1 -12 -12   24.29    8.50
  -1 -12  12   21.64    7.85
  -1 -12  12   18.39   10.43
   1 -12 -11   40.33    9.73
  -1 -12  11   44.72    9.92
   1 -12 -11   36.17    8.52
  -1 -12  11   42.29   11.77
   1 -12 -10  529.03   27.96
   1 -12 -10  522.07   27.49
  -1 -12  10  528.38   27.39
  -1 -12  10  514.99   31.33
   1 -12  -9  221.09   18.38
   1 -12  -9  227.37   19.28
  -1 -12   9  235.23   18.68
  -1 -12   9  236.79   21.43
   1 -12  -8  136.10   14.70
   1 -12  -8  128.14   14.60
  -1 -12   8  118.71   14.42
  -1 -12   8  139.60   16.98
   1 -12  -7   65.27   11.04
  -1 -12   7   86.20   12.34
   1 -12  -7   72.65   11.51
  -1 -12   7   76.19   13.39
   1 -12  -6 1108.07   30.17
  -1 -12   6 1108.21   39.75
   1 -12  -6 1136.93   40.20
  -1 -12   6 1143.00   41.58
   1 -12  -5  123.06    9.65
  -1 -12   5   97.88   12.75
   1 -12  -5  106.64   13.88
  -1 -12   5   72.65   10.69
   1 -12  -4    9.89    3.70
  -1 -12   4   12.19    6.71
   1 -12  -4    9.54    6.94
  -1 -12   4    1.62    8.94
   1 -12  -3  249.73   11.83
  -1 -12   3  296.12   21.08
   1 -12  -3  256.50   20.00
  -1 -12   3  233.43   18.54
   1 -12  -2 1619.35   27.76
  -1 -12   2 1616.09   47.95
   1 -12  -2 1703.67   49.24
  -1 -12   2 1631.36   17.74
  -1 -12   2 1658.53   17.83
  -1 -12   2 1666.44   44.62
  -1 -12   1   21.93    8.60
   1 -12  -1   37.52    9.71
  -1 -12   0   11.41    7.09
   1 -12   0   24.58    8.87
  -1 -12  -1   24.29    7.99
  -1 -12  -1   35.50   10.00
   1 -12   1   24.84    8.89
   1 -12   1   30.24    4.50
  -1 -12  -2 1570.23   47.47
   1 -12   2 1541.14   25.34
   1 -12   2 1589.99   44.10
   1 -12   2 1556.30   47.11
  -1 -12  -2 1517.69   46.29
  -1 -12  -3  248.40   19.38
  -1 -12  -3  228.56    8.55
   1 -12   3  285.83   20.72
   1 -12   3  222.11    8.53
   1 -12   3  221.60   18.19
  -1 -12  -3  244.22   19.10
  -1 -12  -4    6.28    6.64
  -1 -12  -4    6.56    2.59
   1 -12   4   21.30   10.28
   1 -12   4    7.90    1.99
  -1 -12  -4    8.05    6.89
   1 -12   4    2.34    6.86
   1 -12   5  154.10   16.70
   1 -12   5  134.45   14.78
  -1 -12  -5  153.75   16.06
  -1 -12  -5  141.84   15.61
   1 -12   6 1047.19   38.93
  -1 -12  -6 1091.41   39.42
   1 -12   6 1007.23   39.59
   1 -12   6 1064.58   33.26
  -1 -12  -6 1133.42   40.73
   1 -12   7   80.22   12.28
  -1 -12  -7   93.68   13.25
   1 -12   7   62.91   10.05
   1 -12   7   98.21   10.29
  -1 -12  -7   80.00   12.92
   1 -12   8  162.40   16.01
  -1 -12  -8  129.47   14.30
   1 -12   8  141.24   17.71
   1 -12   8  130.54   11.39
  -1 -12  -8  164.87   16.60
  -1 -12  -9  329.66   22.22
   1 -12   9  332.13   21.85
   1 -12   9  330.40   24.80
   1 -12   9  305.46   16.67
  -1 -12  -9  323.89   22.77
  -1 -12 -10  494.01   26.95
   1 -12  10  430.89   24.97
   1 -12  10  461.86   29.56
   1 -12  10  442.55   19.54
  -1 -12 -10  485.88   28.06
  -1 -12 -11   49.43   10.49
   1 -12  11   40.21    8.48
  -1 -12 -11   52.50    9.66
   1 -12  11   50.25   11.89
  -1 -12 -12   14.19    8.23
   1 -12  12   32.04    8.65
  -1 -12 -12   16.93    7.07
   1 -12  12   17.54    8.30
  -1 -12 -13  289.39   22.55
   1 -12  13  256.45   24.03
   1 -12  13  308.60   20.87
  -1 -12 -13  317.01   21.67
  -1 -12 -14  118.36   15.85
   1 -12  14  125.42   18.21
   1 -12  14  109.97   17.13
   1 -12  14  134.09   14.25
  -1 -12 -14  118.59   13.77
  -1 -12 -15   28.54    9.39
   1 -12  15   14.81    9.94
  -1 -12 -15   26.02   10.09
   1 -12  15   23.55   11.27
  -1 -12 -15   23.54    7.53
   1 -12  15   20.29    7.43
  -1 -12 -16   67.47   12.39
   1 -12  16   55.35   13.41
  -1 -12 -16   54.75   13.73
   1 -12  16   67.94   14.71
   1 -12  16   54.62    9.60
  -1 -12 -16   72.72   10.42
  -1 -12 -17  184.24   19.02
   1 -12  17  143.45   20.39
  -1 -12 -17  170.23   20.95
   1 -12  17  175.65   23.08
   1 -12  17  162.58   21.69
  -1 -12 -18   20.70    8.30
  -1 -12 -18   18.25   11.18
   1 -12  18   -0.98   10.12
   1 -12  18    8.55   10.48
   1 -12  18    1.38   10.96
   1 -12  19   53.61   16.06
  -1 -12 -19   58.08   15.00
   1 -12  19   29.95   11.69
   1 -12  19   77.10   16.10
   1 -12  20    8.57   12.72
  -1 -12 -20    3.09    9.74
   1 -12  20    0.38   11.76
   1 -12  20   25.99   13.66
  -1 -12 -21   73.04   16.65
   1 -12  21   83.27   19.19
   1 -12  21   90.10   20.30
   1 -12  21  146.23   23.16
   1 -12  22   -4.87   12.00
   1 -12  22    6.88   11.06
  -1 -12 -22    8.73   13.31
  -1 -12 -23   45.22   15.61
   1 -11 -23   65.23   18.51
  -1 -11  22   47.95   15.08
   1 -11 -22   64.79   17.05
   1 -11 -21   -6.06   11.34
  -1 -11  21   14.47   11.60
  -1 -11  21   17.19   12.54
   1 -11 -20  130.55   21.47
  -1 -11  20  200.63   25.52
  -1 -11  20  193.11   25.09
   1 -11 -19   21.59   10.09
  -1 -11  19    1.84    9.92
  -1 -11  19   40.04   13.65
   1 -11 -18   82.05   17.45
  -1 -11  18   46.75   13.01
  -1 -11  18   46.53   15.14
   1 -11 -17   37.69    8.96
   1 -11 -17   28.35   12.33
  -1 -11  17   36.30   10.73
  -1 -11  17   60.76   13.75
   1 -11 -16  168.84   14.92
  -1 -11  16  167.87   14.36
   1 -11 -16  162.68   15.98
   1 -11 -16  169.81   20.93
  -1 -11  16  167.15   21.43
  -1 -11  16  152.58   20.83
   1 -11 -15    8.19    6.84
   1 -11 -15    1.21    9.48
  -1 -11  15   16.13   10.84
  -1 -11  15    8.95    5.24
   1 -11 -15    7.33    5.79
   1 -11 -14   41.45    9.08
   1 -11 -14   49.30   11.67
  -1 -11  14   46.41   12.60
  -1 -11  14   52.61    9.19
   1 -11 -14   44.62    9.23
   1 -11 -13  168.07   16.29
   1 -11 -13  155.87   18.39
  -1 -11  13  139.12   17.75
   1 -11 -13  185.51   16.12
  -1 -11  13  163.33   14.78
  -1 -11  12  564.94   33.11
   1 -11 -12  552.28   27.47
  -1 -11  12  591.02   27.44
   1 -11 -12  528.61   27.24
  -1 -11  11   36.75   10.09
  -1 -11  11   35.56    8.20
   1 -11 -11   17.89    7.25
   1 -11 -11   33.33    8.08
  -1 -11  10  141.11   16.73
  -1 -11  10  146.87   14.75
   1 -11 -10  145.18   14.80
   1 -11 -10  141.99   14.22
  -1 -11   9  104.02   12.34
   1 -11  -9  122.44   13.80
  -1 -11   9  132.84   16.42
  -1 -11   9  106.31   10.43
   1 -11  -9  108.98   12.92
   1 -11  -8  456.02   25.15
  -1 -11   8  468.81   24.91
  -1 -11   8  453.94   27.10
  -1 -11   8  454.30   21.20
   1 -11  -8  435.36   24.03
   1 -11  -7  229.61   17.80
  -1 -11   7  208.16   17.07
  -1 -11   7  207.63   18.55
  -1 -11   7  217.34   14.75
   1 -11  -7  211.41   17.02
   1 -11  -6   37.47    9.19
  -1 -11   6   45.78    8.99
   1 -11  -6   39.82    9.09
  -1 -11   6   43.40   11.40
  -1 -11   6   46.83    7.63
   1 -11  -5  371.63   16.51
  -1 -11   5  308.32   20.58
   1 -11  -5  335.47   21.33
  -1 -11   5  323.94   20.92
   1 -11  -4  129.94    9.24
  -1 -11   4  155.93   14.91
   1 -11  -4  126.56   13.82
  -1 -11   4  137.51   14.36
   1 -11  -3  144.21    9.36
   1 -11  -3  126.77   13.91
  -1 -11   3  140.08   14.07
  -1 -11   3  131.34   14.19
   1 -11  -2  134.51    8.35
  -1 -11   2  131.88   14.00
   1 -11  -2  112.70   13.57
  -1 -11   2  136.33    4.96
  -1 -11   2  140.42   14.76
  -1 -11   2  129.43    4.93
  -1 -11   1  448.41   24.27
   1 -11  -1  454.12   24.63
  -1 -11   1  509.02   23.61
  -1 -11   0   97.87   12.68
   1 -11   0   85.07   12.23
  -1 -11   0   80.48   11.23
  -1 -11  -1  547.67   27.11
   1 -11   1  487.51   15.64
  -1 -11  -1  524.93   26.16
   1 -11   1  539.09   26.76
  -1 -11  -2  131.74   14.01
  -1 -11  -2  151.21    5.46
   1 -11   2  145.77    7.87
   1 -11   2  172.53   15.81
  -1 -11  -2  154.55   14.96
  -1 -11  -3  129.83   14.02
   1 -11   3  137.68   14.19
  -1 -11  -3  142.27   15.27
  -1 -11  -3  148.28    7.09
   1 -11   3  201.23   17.96
   1 -11   3  142.86    6.65
   1 -11   3  144.14   13.20
   1 -11   4  140.02   14.55
  -1 -11  -4  142.29   14.28
   1 -11   4  162.06   15.90
   1 -11   4  144.72    6.07
   1 -11   4  165.46   13.47
  -1 -11  -4  147.18   14.89
  -1 -11  -5  431.39   24.05
   1 -11   5  428.02   24.26
   1 -11   5  429.32   24.49
   1 -11   5  460.71   20.97
  -1 -11  -5  420.02   24.11
  -1 -11  -6   65.70   10.54
   1 -11   6   57.98   10.62
   1 -11   6   38.52    9.61
   1 -11   6   42.18    6.67
  -1 -11  -6   54.81   10.20
   1 -11   7  223.66   17.62
  -1 -11  -7  212.31   17.10
   1 -11   7  117.16   16.33
   1 -11   7  221.85   14.30
  -1 -11  -7  211.31   17.52
   1 -11   8  456.35   24.63
  -1 -11  -8  493.07   25.40
   1 -11   8  471.49   28.26
   1 -11   8  458.07   19.44
  -1 -11  -8  476.16   25.84
   1 -11   9  148.29   14.47
  -1 -11  -9  143.29   14.76
   1 -11   9  142.82   16.74
   1 -11   9  112.13    9.85
  -1 -11  -9  142.58   15.42
   1 -11  10  118.97   13.51
  -1 -11 -10  127.42   13.69
  -1 -11 -10  119.13   14.03
   1 -11  10  128.97   16.36
   1 -11  10  103.83    9.09
  -1 -11 -11   31.09    8.88
   1 -11  11   27.99    8.38
   1 -11  11   38.00   11.66
   1 -11  11   19.98    6.92
  -1 -11 -11   22.86    7.26
  -1 -11 -12  517.39   28.19
   1 -11  12  514.38   29.91
   1 -11  12  526.57   31.93
  -1 -11 -12  491.70   25.73
   1 -11  12  551.45   26.74
  -1 -11 -13  230.17   19.37
  -1 -11 -13  212.71   20.32
   1 -11  13  205.74   20.49
   1 -11  13  178.82   19.91
   1 -11  13  203.23   16.75
  -1 -11 -13  200.09   16.57
   1 -11  14   51.92    9.27
  -1 -11 -14   54.66    9.98
  -1 -11 -14   47.14    9.64
  -1 -11 -14   58.76   12.27
   1 -11  14   24.71    8.94
   1 -11  14   60.67   12.70
   1 -11  14   56.12   12.82
   1 -11  15   14.41    6.20
  -1 -11 -15    8.99    6.22
  -1 -11 -15   15.62    8.08
   1 -11  15   -1.94   10.82
  -1 -11 -15   16.14    9.36
   1 -11  15   -5.55   10.92
   1 -11  15   18.30   10.22
   1 -11  16  137.02   13.13
  -1 -11 -16  134.41   13.34
  -1 -11 -16  146.33   16.55
   1 -11  16  128.63   19.69
  -1 -11 -16  156.51   19.45
   1 -11  16  138.41   19.32
   1 -11  16  147.19   20.39
  -1 -11 -17   40.94   10.62
  -1 -11 -17   21.61    9.20
   1 -11  17   46.63   14.13
   1 -11  17   53.57   14.68
   1 -11  17   51.59   14.82
  -1 -11 -18   54.22   11.21
  -1 -11 -18   51.53   12.96
   1 -11  18   47.69   13.64
   1 -11  18   52.75   15.04
   1 -11  18   43.59   13.43
   1 -11  19   14.73   12.49
  -1 -11 -19   19.76   11.06
   1 -11  19   16.31   10.49
   1 -11  19   24.45   11.79
   1 -11  20  143.68   22.08
  -1 -11 -20  173.07   22.80
   1 -11  20  169.28   23.70
   1 -11  20  170.35   23.19
   1 -11  21   -4.97   11.60
  -1 -11 -21   23.65   11.80
   1 -11  21   38.55   14.32
   1 -11  21   25.60   12.90
  -1 -11 -22   57.77   16.05
   1 -11  22   30.93   13.96
   1 -11  22   66.35   16.45
   1 -11  22   40.18   14.03
  -1 -11 -23   78.68   18.03
   1 -10 -23   61.39   16.90
  -1 -10  22    5.41   10.26
  -1 -10  22    8.45   12.81
   1 -10 -22    1.49   10.67
  -1 -10  22   11.54   12.01
  -1 -10  21    4.65    9.60
  -1 -10  21   10.67   11.90
  -1 -10  21   19.99   13.05
   1 -10 -21   -6.52   10.98
   1 -10 -20   34.26   13.88
  -1 -10  20   25.08   14.10
  -1 -10  20   28.85   12.69
  -1 -10  20   26.93   12.48
   1 -10 -19   93.52   18.32
  -1 -10  19   73.42   17.36
  -1 -10  19   79.96   17.67
  -1 -10  19   73.75   15.86
  -1 -10  18   32.82   12.22
   1 -10 -18   33.75   11.26
  -1 -10  18   39.02   12.01
  -1 -10  18   36.24   12.80
   1 -10 -17   24.30    7.37
   1 -10 -17   25.53   10.68
  -1 -10  17   47.58   12.98
  -1 -10  17   23.96   12.08
  -1 -10  17   35.37   12.70
   1 -10 -16  183.82   14.46
  -1 -10  16  203.66   14.61
   1 -10 -16  204.26   16.89
   1 -10 -16  195.42   21.40
  -1 -10  16  196.14   22.20
  -1 -10  16  195.02   21.90
  -1 -10  16  188.15   21.66
  -1 -10  15   90.08   10.24
   1 -10 -15   79.63   10.10
   1 -10 -15   84.27   11.14
  -1 -10  15   74.45   15.06
   1 -10 -15   88.05   15.43
  -1 -10  15   66.29   13.53
  -1 -10  15   89.90   17.10
   1 -10 -14   51.03    9.29
  -1 -10  14   57.37    8.71
   1 -10 -14   46.49    9.41
   1 -10 -14   59.92   12.96
  -1 -10  14   69.66   14.15
  -1 -10  14   57.10   13.35
   1 -10 -13   19.36    7.21
  -1 -10  13   20.35    6.93
   1 -10 -13   10.76    5.54
   1 -10 -13   27.61   10.69
  -1 -10  13   23.62   10.06
  -1 -10  13   20.15   10.12
   1 -10 -12  228.28   17.29
   1 -10 -12  206.99   19.73
  -1 -10  12  216.62   21.30
  -1 -10  12  244.67   16.99
   1 -10 -12  221.67   16.62
   1 -10 -11  138.73   13.62
   1 -10 -11  147.61   16.56
  -1 -10  11  123.09   15.43
   1 -10 -11  124.11   13.65
  -1 -10  11  133.14   12.99
  -1 -10  10  839.19   36.65
  -1 -10  10  852.09   31.11
   1 -10 -10  824.67   31.20
   1 -10 -10  850.90   32.05
  -1 -10   9   62.63   11.36
  -1 -10   9   60.45    9.34
   1 -10  -9   62.36    9.27
   1 -10  -9   46.98    8.89
   1 -10  -8  799.91   31.13
  -1 -10   8  812.41   30.37
  -1 -10   8  736.18   32.95
  -1 -10   8  790.77   26.20
   1 -10  -8  810.39   30.63
   1 -10  -7  164.27   14.61
  -1 -10   7  141.55   13.87
  -1 -10   7  143.92   15.95
  -1 -10   7  150.79   11.93
   1 -10  -7  142.12   13.40
   1 -10  -6  463.25   23.79
  -1 -10   6  482.52   23.92
   1 -10  -6  423.12   22.32
  -1 -10   6  484.98   25.60
  -1 -10   6  463.78   20.51
  -1 -10   5  553.62   25.46
   1 -10  -5  517.39   25.29
   1 -10  -5  492.93   24.48
  -1 -10   5  454.87   24.86
  -1 -10   5  528.06   22.00
   1 -10  -5  556.67   19.56
  -1 -10   4  367.74   20.82
   1 -10  -4  335.23   20.32
  -1 -10   4  346.82   20.69
  -1 -10   4  372.10   19.06
   1 -10  -4  370.27   15.07
   1 -10  -3   55.95   10.38
  -1 -10   3   43.88    8.81
  -1 -10   3   55.72   10.49
  -1 -10   3   50.20    7.64
   1 -10  -3   55.01    5.97
   1 -10  -2  710.15   29.23
  -1 -10   2  704.97   28.75
  -1 -10   2  728.18   27.67
  -1 -10   2  671.80   26.14
   1 -10  -2  683.19   17.94
   1 -10  -1  261.02   18.57
  -1 -10   1  237.65   17.35
   1 -10  -1  255.00   10.74
  -1 -10   1  313.10   19.51
  -1 -10   1  251.60   16.81
   1 -10   0 1574.53   42.91
  -1 -10   0 1549.88   42.45
  -1 -10   0 1562.52   43.25
  -1 -10  -1  267.62   18.33
   1 -10   1  261.98   10.88
  -1 -10  -1  242.94   17.34
   1 -10   1  286.58   19.02
  -1 -10  -2  760.32   29.99
   1 -10   2  799.04   30.79
  -1 -10  -2  778.72   30.48
  -1 -10  -2  793.99   13.00
   1 -10   2  898.27   32.04
   1 -10   2  768.22   16.55
   1 -10   2  841.41   28.38
  -1 -10  -3   63.27    9.62
   1 -10   3   56.30   10.03
   1 -10   3  122.31   15.45
   1 -10   3   60.89    4.50
   1 -10   3   73.69   10.06
  -1 -10  -3   64.68   10.02
   1 -10   4  325.81   20.48
  -1 -10  -4  323.37   19.90
   1 -10   4  357.86    9.27
   1 -10   4  442.03   23.43
   1 -10   4  354.91   18.04
  -1 -10  -4  345.35   20.75
   1 -10   5  570.42   26.22
  -1 -10  -5  607.99   26.86
   1 -10   5  582.34   27.51
   1 -10   5  629.35   23.09
  -1 -10  -5  596.07   27.03
   1 -10   6  440.72   23.50
  -1 -10  -6  424.15   22.82
   1 -10   6  384.97   22.96
   1 -10   6  456.83   19.07
  -1 -10  -6  461.76   24.27
  -1 -10  -7  220.26   16.39
   1 -10   7  187.18   15.83
   1 -10   7  137.84   17.07
   1 -10   7  234.13   13.47
  -1 -10  -7  221.06   17.63
  -1 -10  -8  760.22   29.72
   1 -10   8  735.76   29.37
  -1 -10  -8  715.31   30.48
   1 -10   8  743.72   33.04
   1 -10   8  727.52   22.59
  -1 -10  -9   45.41    8.63
   1 -10   9   43.14    8.93
  -1 -10  -9   34.07    8.40
   1 -10   9   45.09    8.88
   1 -10   9   51.75   11.27
   1 -10   9   46.06    5.74
  -1 -10 -10  733.90   30.99
   1 -10  10  740.86   32.68
   1 -10  10  750.37   34.68
   1 -10  10  723.77   29.05
  -1 -10 -10  767.26   29.88
  -1 -10 -11  164.71   14.58
   1 -10  11  160.75   14.38
  -1 -10 -11  180.59   16.73
   1 -10  11  151.52   16.11
  -1 -10 -11  174.60   16.94
   1 -10  11  188.87   19.08
   1 -10  11  196.33   19.61
  -1 -10 -12  215.01   16.57
   1 -10  12  223.42   16.41
  -1 -10 -12  232.21   18.79
   1 -10  12  237.76   20.88
  -1 -10 -12  241.74   20.22
   1 -10  12  199.58   19.39
   1 -10  12  213.83   20.44
  -1 -10 -13   20.70    7.12
   1 -10  13   23.47    6.79
  -1 -10 -13   20.97    7.75
  -1 -10 -13   25.76    8.98
   1 -10  13   17.57    9.18
   1 -10  13   16.43    8.73
   1 -10  13   20.56    9.58
   1 -10  14   62.88    8.86
  -1 -10 -14   62.05    8.92
  -1 -10 -14   63.78   11.19
  -1 -10 -14   69.10   12.92
   1 -10  14   60.60   12.37
   1 -10  14   60.58   13.06
   1 -10  14   78.26   14.20
  -1 -10 -15  118.02   11.94
   1 -10  15  108.97   11.50
  -1 -10 -15  121.40   14.19
   1 -10  15   96.73   16.59
  -1 -10 -15  126.98   16.75
   1 -10  15   99.98   16.73
   1 -10  15  121.51   17.58
   1 -10  16  169.59   13.49
  -1 -10 -16  177.32   14.03
  -1 -10 -16  173.04   16.98
  -1 -10 -16  176.99   20.02
   1 -10  16  196.81   22.12
   1 -10  16  179.11   21.63
   1 -10  16  189.67   22.14
  -1 -10 -17   65.68   11.78
  -1 -10 -17   48.45   13.28
   1 -10  17   55.25   14.08
   1 -10  17   46.43   12.98
   1 -10  17   51.51   13.34
  -1 -10 -18   49.05   10.30
   1 -10  18   35.99   12.67
  -1 -10 -18   57.44   14.23
   1 -10  18   55.17   14.81
   1 -10  18   39.77   13.59
  -1 -10 -19   85.86   16.72
   1 -10  19   61.17   15.24
   1 -10  19  104.70   20.34
   1 -10  19  123.58   20.85
   1 -10  20   27.27   13.67
  -1 -10 -20   28.37   12.53
   1 -10  20   44.56   15.73
   1 -10  20   27.73   12.64
  -1 -10 -21   22.48   11.70
   1 -10  21    9.95   13.08
   1 -10  21    4.75    9.93
   1 -10  21   18.47   13.41
   1 -10  22   22.90   13.13
   1 -10  22   15.44   13.29
  -1 -10 -22    4.61   10.29
   1 -10  22    8.95   11.09
   1 -10  23   62.01   17.73
  -1 -10 -23   49.00   15.39
  -1 -10 -24   26.05   11.84
  -1  -9  23   19.77   14.19
  -1  -9  23    9.33   13.21
   1  -9 -23   19.28   12.26
  -1  -9  22  153.24   23.52
   1  -9 -22  148.49   21.91
  -1  -9  22  162.03   24.36
  -1  -9  22  198.05   26.18
  -1  -9  21   57.25   16.01
  -1  -9  21   41.29   14.32
  -1  -9  21   53.55   15.67
  -1  -9  20   35.32   12.70
  -1  -9  20   15.49   11.34
  -1  -9  20   38.45   14.96
   1  -9 -20   28.73   13.54
  -1  -9  19   29.20   12.72
   1  -9 -19   55.89   14.06
  -1  -9  19   31.44   13.21
  -1  -9  19   51.71   15.68
  -1  -9  18  362.91   29.86
   1  -9 -18  351.21   29.81
  -1  -9  18  335.68   30.42
  -1  -9  18  349.94   30.35
   1  -9 -17   19.88    7.19
   1  -9 -17   10.18   10.37
  -1  -9  17    6.63   10.72
  -1  -9  17    6.69   10.31
  -1  -9  17   13.73   11.23
  -1  -9  16    8.37    4.43
   1  -9 -16   17.81    5.78
   1  -9 -16   11.83    5.82
   1  -9 -16    8.27    7.77
  -1  -9  16   -3.89   11.68
  -1  -9  16    6.59    8.31
  -1  -9  16    8.44   10.75
  -1  -9  15   88.66    9.93
   1  -9 -15  115.40   11.54
   1  -9 -15  104.02   11.95
   1  -9 -15  109.67   16.54
  -1  -9  15   98.66   16.11
  -1  -9  15  110.98   16.55
  -1  -9  15  119.59   17.25
  -1  -9  14  603.06   23.98
   1  -9 -14  591.30   24.08
   1  -9 -14  617.19   24.77
   1  -9 -14  616.70   26.97
  -1  -9  14  594.39   34.31
   1  -9 -14  611.82   33.88
  -1  -9  14  614.51   35.05
  -1  -9  14  616.43   35.07
  -1  -9  13  121.86   11.72
   1  -9 -13  116.86   11.63
   1  -9 -13  113.74   11.36
   1  -9 -13  150.15   13.59
  -1  -9  13  143.96   17.99
   1  -9 -13  134.82   16.81
  -1  -9  13  115.82   15.83
  -1  -9  13  128.41   17.08
   1  -9 -12   70.61    9.13
   1  -9 -12   77.15    9.60
  -1  -9  12   89.08   10.27
  -1  -9  12   84.46    9.51
   1  -9 -12   91.99   11.23
  -1  -9  12   69.42   12.32
   1  -9 -12   83.52   13.61
  -1  -9  12   59.98   12.23
  -1  -9  12   86.88   14.07
   1  -9 -11   44.83    7.77
  -1  -9  11   53.10    8.13
  -1  -9  11   56.29    8.03
   1  -9 -11   55.24    8.97
   1  -9 -11   55.54    8.78
   1  -9 -11   48.63   10.55
  -1  -9  11   36.39    9.82
  -1  -9  11   36.78    9.25
   1  -9 -10 1004.90   32.89
   1  -9 -10 1000.62   38.06
  -1  -9  10 1021.19   39.13
  -1  -9  10  986.35   31.45
  -1  -9  10 1016.21   32.21
   1  -9 -10 1003.99   32.58
   1  -9 -10  993.58   31.93
   1  -9  -9   80.86   10.24
   1  -9  -9   86.09   12.26
  -1  -9   9   87.58   12.45
  -1  -9   9   88.79   10.55
   1  -9  -9   84.08   10.56
   1  -9  -9   81.29    9.81
  -1  -9   9   85.20    9.83
  -1  -9   8  196.44   16.65
  -1  -9   8  189.36   14.12
   1  -9  -8  172.76   13.87
   1  -9  -8  151.15   12.96
  -1  -9   8  161.24   13.41
   1  -9  -8  165.94   13.66
  -1  -9   7   76.51    9.99
   1  -9  -7   92.95   10.89
   1  -9  -7   97.82   10.64
  -1  -9   7   98.19   10.68
  -1  -9   7   83.75   11.44
  -1  -9   7   84.88    8.79
   1  -9  -7   81.46   10.35
   1  -9  -6  276.01   17.16
  -1  -9   6  294.16   17.35
   1  -9  -6  277.73   17.58
  -1  -9   6  271.55   17.14
  -1  -9   6  271.81   19.10
  -1  -9   6  239.28   14.12
   1  -9  -6  269.02   16.96
   1  -9  -5  267.61   17.10
   1  -9  -5  249.17   16.47
  -1  -9   5  263.65   16.71
  -1  -9   5  253.19   16.95
   1  -9  -5  238.82   16.13
  -1  -9   5  273.66   18.66
  -1  -9   5  251.50   14.90
  -1  -9   4   77.33   10.47
   1  -9  -4   83.92   10.94
  -1  -9   4   82.44    9.87
   1  -9  -4   80.57   10.06
   1  -9  -4   67.10    9.36
  -1  -9   4   53.11    8.76
  -1  -9   4   91.41   10.35
   1  -9  -4   85.63    7.48
   1  -9  -3  428.99   21.58
  -1  -9   3  447.20   21.33
   1  -9  -3  430.52   21.50
  -1  -9   3  412.11   20.97
  -1  -9   3  428.26   21.23
  -1  -9   3  438.85   19.69
   1  -9  -3  429.05   14.76
   1  -9  -2  343.00   18.94
   1  -9  -2  332.57   19.30
  -1  -9   2  314.50   18.61
  -1  -9   2  352.49   19.32
   1  -9  -2  336.07   12.26
  -1  -9   2  412.70   20.41
  -1  -9   2  356.13   18.20
  -1  -9   1  204.67   15.21
   1  -9  -1  207.87   15.12
  -1  -9   1  204.19   14.94
   1  -9  -1  200.62   15.69
  -1  -9   1  186.66   14.63
   1  -9  -1  219.46    9.65
  -1  -9   1  284.29   18.40
  -1  -9   1  195.79   14.49
  -1  -9   0   44.03    8.48
  -1  -9   0   59.50    9.31
   1  -9   0   57.07   10.16
   1  -9   0   38.33    7.42
  -1  -9   0   64.92   10.25
  -1  -9   0   48.58    9.28
   1  -9   1  291.27   17.63
   1  -9   1  270.53   17.89
  -1  -9  -1  289.19   17.52
  -1  -9  -1  268.55   16.93
  -1  -9  -1  285.73   17.48
   1  -9   1  253.95   10.18
  -1  -9  -1  294.16   18.05
   1  -9   2  331.09   19.02
  -1  -9  -2  331.25   18.68
  -1  -9  -2  319.33   18.51
   1  -9   2  331.44   18.39
  -1  -9  -2  327.72   19.24
  -1  -9  -2  327.51    8.51
   1  -9   2  306.66   10.19
  -1  -9  -2  372.07   20.25
  -1  -9  -3  360.75   19.67
   1  -9   3  358.01   19.87
   1  -9   3  323.65   18.39
  -1  -9  -3  369.06   19.66
   1  -9   3  425.23   22.32
   1  -9   3  352.68    9.89
   1  -9   3  375.16   18.01
  -1  -9  -3  331.46   19.33
  -1  -9  -4   82.75   10.29
   1  -9   4   87.89   10.83
   1  -9   4   86.12   10.31
  -1  -9  -4   87.96   10.00
   1  -9   4   90.06    5.05
   1  -9   4  105.71   12.93
   1  -9   4  103.87   10.37
  -1  -9  -4   85.98   10.66
   1  -9   5  341.86   18.74
   1  -9   5  348.17   19.57
  -1  -9  -5  338.31   18.66
  -1  -9  -5  345.73   19.59
   1  -9   5  303.22   19.59
   1  -9   5  326.19   15.76
  -1  -9  -5  342.63   19.58
   1  -9   6  279.01   17.80
  -1  -9  -6  294.28   17.61
   1  -9   6  288.07   17.44
  -1  -9  -6  294.58   18.22
  -1  -9  -6  305.13   18.69
   1  -9   6  237.76   17.49
   1  -9   6  266.29   13.62
  -1  -9  -7  125.69   11.68
   1  -9   7  123.05   12.30
   1  -9   7  123.05   11.64
  -1  -9  -7  143.71   12.94
  -1  -9  -7  125.09   13.05
   1  -9   7  117.15   11.61
   1  -9   7  119.15   14.25
   1  -9   7  121.22    9.14
  -1  -9  -8  162.91   13.32
   1  -9   8  155.28   12.97
  -1  -9  -8  159.05   13.43
   1  -9   8  140.50   12.96
  -1  -9  -8  170.25   14.95
   1  -9   8  153.42   13.99
   1  -9   8  148.22   15.52
   1  -9   8  158.40    9.92
   1  -9   9  125.04   14.30
  -1  -9  -9  125.34   11.81
  -1  -9  -9  115.48   11.57
   1  -9   9  100.77   11.02
   1  -9   9  109.88   11.19
  -1  -9  -9  112.73   12.70
   1  -9   9  107.22   12.84
  -1  -9  -9  118.16   13.37
   1  -9   9  100.70   13.53
   1  -9   9  111.45    8.20
   1  -9  10 1015.53   32.14
   1  -9  10 1015.27   32.47
  -1  -9 -10  985.63   31.80
  -1  -9 -10 1023.99   32.53
  -1  -9 -10 1023.26   35.12
   1  -9  10 1008.66   36.96
  -1  -9 -10 1022.03   36.15
   1  -9  10 1032.08   39.57
   1  -9  10 1050.90   39.66
   1  -9  11   38.55    7.67
  -1  -9 -11   45.45    8.00
  -1  -9 -11   47.59    8.73
   1  -9  11   45.75    7.81
  -1  -9 -11   39.50    8.69
  -1  -9 -11   47.56    9.91
   1  -9  11   36.23    9.90
   1  -9  11   40.37   10.30
   1  -9  11   46.04   10.26
   1  -9  12   55.68    8.24
  -1  -9 -12   55.49    8.52
   1  -9  12   58.70    9.29
  -1  -9 -12   47.44    7.57
  -1  -9 -12   54.38    9.33
   1  -9  12   51.13   11.58
  -1  -9 -12   61.47   10.82
   1  -9  12   43.53   11.91
   1  -9  12   45.47   11.23
   1  -9  13  105.16   10.94
  -1  -9 -13   91.27   10.31
   1  -9  13  101.15   10.38
  -1  -9 -13   98.71   12.70
  -1  -9 -13  103.28   13.62
   1  -9  13   95.30   14.79
   1  -9  13   89.01   14.40
   1  -9  13   98.71   15.41
  -1  -9 -14  519.24   22.84
   1  -9  14  502.02   22.16
   1  -9  14  575.40   23.44
  -1  -9 -14  529.06   26.81
  -1  -9 -14  557.94   31.40
   1  -9  14  554.86   33.07
   1  -9  14  559.62   32.65
   1  -9  14  585.75   34.07
  -1  -9 -15  135.87   11.95
   1  -9  15  129.93   11.48
  -1  -9 -15  128.13   14.74
  -1  -9 -15  126.00   16.84
   1  -9  15  132.21   18.09
   1  -9  15  115.89   16.90
   1  -9  15  140.80   18.62
  -1  -9 -16   11.51    4.46
   1  -9  16   10.35    4.71
  -1  -9 -16   16.02    7.78
  -1  -9 -16   13.86    8.65
   1  -9  16    6.68    9.40
   1  -9  16    2.89   10.12
   1  -9  16   18.06   10.98
  -1  -9 -17   22.98    7.99
   1  -9  17   16.46   10.36
  -1  -9 -17   19.47    9.06
   1  -9  17   29.33   11.44
   1  -9  17    4.89    8.58
   1  -9  18  297.84   27.21
  -1  -9 -18  269.28   20.85
   1  -9  18  282.03   27.14
  -1  -9 -18  321.52   27.53
   1  -9  18  315.16   29.48
  -1  -9 -19   46.26   10.10
  -1  -9 -19   47.15   13.28
   1  -9  19   49.49   15.43
   1  -9  19   31.84   12.94
   1  -9  19   52.86   15.01
  -1  -9 -20   39.68   14.00
   1  -9  20   13.27   11.75
   1  -9  20   45.38   15.32
   1  -9  20   51.80   14.40
   1  -9  21   77.01   18.73
  -1  -9 -21   92.16   18.86
   1  -9  21   62.96   15.59
   1  -9  21   73.02   18.80
   1  -9  22  177.70   23.79
  -1  -9 -22  167.10   23.06
   1  -9  22  146.79   23.19
   1  -9  22  178.66   25.84
   1  -9  23   28.46   16.52
  -1  -9 -23    5.68   11.26
   1  -9  23   34.15   16.00
  -1  -9 -24   23.62   13.86
   1  -8 -24   10.57   11.41
  -1  -8  23   30.03   13.48
   1  -8 -23   37.91   15.17
  -1  -8  23   13.52   13.76
  -1  -8  23   19.52   12.86
  -1  -8  22   -2.72   10.02
  -1  -8  22    5.52   12.58
   1  -8 -22    3.68    9.61
  -1  -8  22   -4.50   10.73
  -1  -8  21   37.91   13.80
   1  -8 -21   32.72   13.31
  -1  -8  21   10.88   10.78
  -1  -8  21   55.15   15.20
  -1  -8  20   24.64   13.16
  -1  -8  20   -1.47   12.08
   1  -8 -20   12.02   10.21
  -1  -8  20   11.58    9.42
  -1  -8  19   85.03   16.62
  -1  -8  19   72.68   16.15
   1  -8 -19   73.18   15.98
  -1  -8  19   65.30   15.55
  -1  -8  18   48.58   14.63
   1  -8 -18   63.92   14.17
  -1  -8  18   25.23   10.40
  -1  -8  18   38.49   12.45
   1  -8 -17   22.33    6.27
   1  -8 -17   22.45   10.43
  -1  -8  17    5.67   10.86
  -1  -8  17   14.83   10.41
  -1  -8  17   32.32   12.07
   1  -8 -16   55.29    7.40
  -1  -8  16   55.29    6.82
   1  -8 -16   71.19    9.88
  -1  -8  16   62.99   13.58
   1  -8 -16   43.45   12.01
  -1  -8  16   62.71   13.04
  -1  -8  16   42.56   12.51
  -1  -8  15   68.96    8.09
   1  -8 -15   81.80    9.09
   1  -8 -15   76.07    9.70
  -1  -8  15   64.37   14.77
   1  -8 -15   60.02   12.38
  -1  -8  15   77.73   13.76
  -1  -8  15   64.15   13.13
  -1  -8  14   14.20    4.42
   1  -8 -14   20.57    5.74
   1  -8 -14   24.26    5.44
   1  -8 -14   20.17    6.57
   1  -8 -14   13.43    8.54
  -1  -8  14   16.28    8.65
  -1  -8  14   25.79   10.60
  -1  -8  14   23.26    9.75
   1  -8 -13  229.05   14.58
   1  -8 -13  235.62   14.77
  -1  -8  13  229.21   14.27
   1  -8 -13  223.56   15.61
  -1  -8  13  193.83   19.96
   1  -8 -13  227.39   20.35
  -1  -8  13  228.59   21.32
  -1  -8  13  241.35   21.35
   1  -8 -12  764.64   26.18
   1  -8 -12  767.18   26.51
  -1  -8  12  842.73   27.04
   1  -8 -12  818.28   29.00
   1  -8 -12  794.12   35.56
  -1  -8  12  809.02   36.69
  -1  -8  12  825.87   37.06
  -1  -8  12  790.07   36.48
  -1  -8  11  141.01   11.53
  -1  -8  11  147.16   11.96
   1  -8 -11  147.58   12.22
   1  -8 -11  152.67   12.15
   1  -8 -11  129.40   12.12
  -1  -8  11  129.84   15.30
   1  -8 -11  143.31   15.40
  -1  -8  11  112.34   14.13
  -1  -8  11  154.07   16.80
  -1  -8  10   89.23    9.79
   1  -8 -10  110.86   10.87
  -1  -8  10   95.77    9.54
   1  -8 -10   87.33    9.35
   1  -8 -10   90.78   10.22
   1  -8 -10  101.12   12.46
  -1  -8  10   97.65   13.32
  -1  -8  10   84.60   12.03
  -1  -8  10   87.91   12.79
  -1  -8   9   93.77    9.48
  -1  -8   9   73.63    8.65
   1  -8  -9   92.81    9.94
   1  -8  -9   91.73    9.64
   1  -8  -9   89.03    9.55
   1  -8  -9   81.86   11.14
  -1  -8   9   76.47   12.14
  -1  -8   9   81.19   11.54
   1  -8  -8 1384.58   35.69
   1  -8  -8 1421.16   40.83
  -1  -8   8 1333.85   40.85
  -1  -8   8 1386.13   35.14
  -1  -8   8 1404.28   35.54
   1  -8  -8 1356.19   35.46
   1  -8  -8 1432.41   36.11
   1  -8  -7  240.48   15.05
  -1  -8   7  226.42   14.92
   1  -8  -7  229.73   15.15
  -1  -8   7  243.91   14.93
  -1  -8   7  244.20   17.61
  -1  -8   7  245.99   13.25
   1  -8  -7  260.84   15.92
   1  -8  -6  258.42   15.75
  -1  -8   6  257.13   15.24
  -1  -8   6  261.98   15.68
   1  -8  -6  256.97   16.31
  -1  -8   6  262.93   18.17
  -1  -8   6  244.31   13.25
   1  -8  -6  244.42   15.41
  -1  -8   5   98.20   10.49
  -1  -8   5  110.75   10.36
   1  -8  -5   87.32    9.93
   1  -8  -5   90.29   11.06
  -1  -8   5  126.33   14.21
  -1  -8   5   99.23    9.08
   1  -8  -5   92.43   10.37
  -1  -8   4 3691.07   57.53
   1  -8  -4 3762.85   58.29
   1  -8  -4 3673.62   58.05
  -1  -8   4 3747.23   57.61
   1  -8  -4 3708.28   57.18
  -1  -8   4 3607.13   58.65
  -1  -8   4 3756.64   52.40
  -1  -8   3  101.08   10.65
  -1  -8   3  110.05   10.84
   1  -8  -3  126.21   12.63
   1  -8  -3  118.01   10.96
  -1  -8   3   99.91   11.49
  -1  -8   3  104.30    9.27
   1  -8  -3  128.81    8.03
  -1  -8   2  224.08   14.87
   1  -8  -2  203.11   14.05
   1  -8  -2  226.64   15.33
  -1  -8   2  198.02   13.78
   1  -8  -2  219.00    9.75
  -1  -8   2  210.14   14.69
  -1  -8   2  214.95   13.27
  -1  -8   1   92.76   10.38
   1  -8  -1   94.93   11.01
  -1  -8   1   87.48    9.74
   1  -8  -1   86.59    9.59
  -1  -8   1   86.83   10.73
   1  -8  -1   97.27    6.32
  -1  -8   1  130.16   13.14
  -1  -8   1   84.69    9.12
   1  -8   0  883.77   28.25
  -1  -8   0  887.34   28.08
   1  -8   0  904.72   28.89
  -1  -8   0  874.61   28.53
  -1  -8   0  850.64   27.07
  -1  -8   0  837.70   27.89
  -1  -8  -1   94.91    9.96
   1  -8   1   90.60   10.10
   1  -8   1   81.54   10.27
  -1  -8  -1   86.37    9.74
   1  -8   1   75.70    5.67
  -1  -8  -1  117.99   11.79
  -1  -8  -1   84.85   10.09
   1  -8   2  226.24   14.45
  -1  -8  -2  218.36   14.58
   1  -8   2  217.94   15.21
  -1  -8  -2  206.93   14.37
   1  -8   2  210.72    8.15
   1  -8   2  335.32   19.61
   1  -8   2  202.46   14.22
  -1  -8  -2  262.62   16.77
  -1  -8  -2  228.19   15.22
  -1  -8  -3  142.67   11.95
   1  -8   3  127.09   11.07
   1  -8   3  137.40   12.20
  -1  -8  -3  128.69   11.63
   1  -8   3  140.01    6.31
   1  -8   3  180.59   15.20
   1  -8   3  156.77   12.66
   1  -8   3  149.17   10.81
  -1  -8  -3  135.85   11.94
   1  -8   4 3300.34   55.18
   1  -8   4 3345.52   54.92
  -1  -8  -4 3239.17   54.59
  -1  -8  -4 3407.19   55.26
   1  -8   4 3338.13   55.59
   1  -8   4 3312.24   28.75
   1  -8   4 3386.63   58.74
   1  -8   4 3323.85   46.46
  -1  -8  -4 3244.04   55.64
   1  -8   5  107.79   10.63
  -1  -8  -5  120.64   10.97
   1  -8   5  116.60   11.39
  -1  -8  -5  126.66   11.66
  -1  -8  -5  125.08   11.83
   1  -8   5  108.80   12.09
   1  -8   5  118.72   11.75
   1  -8   5  104.90    8.66
  -1  -8  -6  212.90   14.71
   1  -8   6  235.96   15.08
   1  -8   6  207.85   14.66
  -1  -8  -6  235.96   15.04
  -1  -8  -6  204.89   14.75
   1  -8   6  206.09   14.30
   1  -8   6  217.32   15.84
   1  -8   6  179.16   10.50
   1  -8   7  250.10   15.63
  -1  -8  -7  230.98   15.21
   1  -8   7  247.63   15.09
  -1  -8  -7  246.91   15.21
  -1  -8  -7  237.85   16.29
   1  -8   7  243.16   16.20
   1  -8   7  250.85   18.70
   1  -8   7  235.66   11.41
   1  -8   8 1356.69   40.71
   1  -8   8 1276.41   34.17
  -1  -8  -8 1319.59   34.33
   1  -8   8 1324.18   34.56
  -1  -8  -8 1303.22   34.58
  -1  -8  -8 1261.95   36.44
   1  -8   8 1329.32   37.75
  -1  -8  -8 1309.51   36.77
   1  -8   8 1338.56   40.56
   1  -8   8 1272.39   25.56
   1  -8   9   80.39    9.19
  -1  -8  -9   74.26    8.58
   1  -8   9   68.89    8.20
  -1  -8  -9   71.77    9.05
  -1  -8  -9   63.93    9.30
  -1  -8  -9   75.82   10.36
   1  -8   9   67.21    9.98
   1  -8   9   75.31   11.48
   1  -8   9   64.99   10.82
   1  -8  10  107.29   10.37
  -1  -8 -10  101.51    9.95
  -1  -8 -10  106.64   10.50
   1  -8  10  106.45   10.21
  -1  -8 -10  126.71   12.53
  -1  -8 -10   94.10   11.30
   1  -8  10  102.57   12.86
   1  -8  10  105.17   13.95
   1  -8  10   85.30   11.94
   1  -8  11  183.07   13.19
  -1  -8 -11  180.78   12.96
  -1  -8 -11  189.66   13.51
   1  -8  11  199.34   13.55
  -1  -8 -11  195.37   15.48
  -1  -8 -11  193.61   16.51
   1  -8  11  181.63   17.40
   1  -8  11  181.56   17.22
   1  -8  11  181.10   17.31
   1  -8  12  735.30   25.30
  -1  -8 -12  716.68   25.39
   1  -8  12  746.39   25.52
  -1  -8 -12  755.95   29.99
  -1  -8 -12  801.63   34.01
   1  -8  12  745.66   33.93
   1  -8  12  724.14   34.08
   1  -8  12  783.40   36.05
  -1  -8 -13  304.86   16.49
   1  -8  13  291.93   16.22
   1  -8  13  305.45   16.37
  -1  -8 -13  305.42   19.59
  -1  -8 -13  283.05   21.86
   1  -8  13  265.95   21.66
   1  -8  13  264.20   22.05
   1  -8  13  320.06   24.35
   1  -8  14   24.38    5.41
   1  -8  14   19.62    4.67
  -1  -8 -14   17.92    5.09
  -1  -8 -14   17.04    6.48
  -1  -8 -14   19.15    8.20
   1  -8  14    6.37    8.42
   1  -8  14   10.11    9.18
   1  -8  14   16.74    8.54
   1  -8  15   95.91    9.00
  -1  -8 -15   94.76    9.16
  -1  -8 -15   93.07   11.79
   1  -8  15  110.65   16.60
  -1  -8 -15  104.99   15.11
   1  -8  15   81.42   14.48
   1  -8  15  121.52   17.65
  -1  -8 -16   35.40    6.06
   1  -8  16   35.23    5.76
  -1  -8 -16   36.67    8.19
   1  -8  16   39.40   12.21
  -1  -8 -16   41.07   11.22
   1  -8  16   34.60   11.52
   1  -8  16   38.91   11.36
  -1  -8 -17   33.68    8.43
  -1  -8 -17   32.29   11.86
   1  -8  17   18.26   11.37
   1  -8  17   22.20   10.17
   1  -8  17   18.20   10.23
  -1  -8 -18   47.67   10.09
  -1  -8 -18   25.26    8.62
   1  -8  18   24.43   11.57
   1  -8  18   44.86   13.80
   1  -8  18   32.36   13.14
  -1  -8 -19   83.47   12.19
  -1  -8 -19   69.50   14.71
   1  -8  19   65.10   15.75
   1  -8  19   82.71   16.99
   1  -8  19   82.32   15.70
   1  -8  20   18.59   13.29
  -1  -8 -20    7.84   10.03
   1  -8  20   14.88   11.78
   1  -8  20   11.44    9.88
   1  -8  21   38.22   13.74
   1  -8  21   54.26   16.37
  -1  -8 -21   49.45   13.72
   1  -8  21   67.85   15.72
   1  -8  22  -17.22   12.90
   1  -8  22  -10.41   11.35
  -1  -8 -22  -14.06   12.18
   1  -8  22    1.62    9.17
   1  -8  23   50.49   15.41
   1  -8  23   43.33   16.34
  -1  -8 -23   20.67   11.26
   1  -8  23   44.82   16.37
   1  -8  24    4.16   10.46
  -1  -8 -24   11.90   12.96
   1  -7 -24  188.89   26.80
  -1  -7  23   35.55   14.61
   1  -7 -23   40.84   15.19
  -1  -7  23   39.38   13.14
  -1  -7  22   56.36   15.14
   1  -7 -22   53.35   15.97
  -1  -7  22   55.57   15.42
  -1  -7  22   63.72   18.35
  -1  -7  21   61.95   16.11
  -1  -7  21   56.52   15.70
   1  -7 -21   65.63   16.30
  -1  -7  21   56.11   15.88
  -1  -7  20  158.95   21.40
   1  -7 -20  165.80   22.04
  -1  -7  20  172.59   23.43
  -1  -7  20  157.80   21.79
  -1  -7  19  107.80   18.79
   1  -7 -19  104.36   17.32
  -1  -7  19  109.32   20.32
  -1  -7  19   97.51   17.31
   1  -7 -18  190.29   14.66
  -1  -7  18  181.07   21.90
  -1  -7  18  174.66   22.51
   1  -7 -18  208.48   23.29
  -1  -7  18  174.52   21.09
   1  -7 -17  163.57   13.43
   1  -7 -17  165.63   20.05
  -1  -7  17  148.38   20.51
  -1  -7  17  170.29   20.59
  -1  -7  17  160.22   20.04
   1  -7 -16  107.12    8.44
  -1  -7  16  117.08    8.17
   1  -7 -16  116.70   11.24
   1  -7 -16  119.71   16.77
  -1  -7  16  121.77   17.92
  -1  -7  16  119.01   16.79
  -1  -7  16  128.18   17.20
   1  -7 -15   97.08    8.49
   1  -7 -15   96.14    8.32
  -1  -7  15   95.37    8.08
   1  -7 -15  104.94   10.58
   1  -7 -15   95.34   15.48
  -1  -7  15   95.04   14.90
  -1  -7  15   98.27   15.41
  -1  -7  15   71.17   13.03
   1  -7 -14  353.21   16.24
  -1  -7  14  381.85   15.93
   1  -7 -14  371.47   16.56
   1  -7 -14  379.39   19.13
   1  -7 -14  354.27   25.16
  -1  -7  14  351.51   26.19
  -1  -7  14  377.78   26.33
  -1  -7  14  430.04   28.45
   1  -7 -13  178.48   11.79
   1  -7 -13  157.82   11.35
  -1  -7  13  170.43   11.36
   1  -7 -13  170.37   13.06
   1  -7 -13  161.05   17.22
  -1  -7  13  169.18   17.96
  -1  -7  13  182.90   18.64
  -1  -7  13  183.98   18.24
   1  -7 -12 1251.06   30.90
  -1  -7  12 1283.78   30.64
   1  -7 -12 1240.49   31.02
   1  -7 -12 1274.17   33.53
   1  -7 -12 1237.17   43.06
  -1  -7  12 1188.26   42.66
  -1  -7  12 1254.52   43.95
  -1  -7  12 1222.59   43.72
   1  -7 -11   51.22    7.17
  -1  -7  11   55.51    7.19
   1  -7 -11   45.16    6.64
   1  -7 -11   43.84    7.19
  -1  -7  11   37.57    9.60
   1  -7 -11   43.71    9.75
  -1  -7  11   44.71   10.32
  -1  -7  11   50.47   10.89
  -1  -7  10  489.63   19.48
   1  -7 -10  505.21   19.92
   1  -7 -10  509.13   20.45
  -1  -7  10  504.09   19.60
   1  -7 -10  490.31   20.57
   1  -7 -10  496.46   25.54
  -1  -7  10  484.57   25.68
  -1  -7  10  473.05   25.50
  -1  -7  10  494.01   26.34
  -1  -7   9   18.36    5.14
  -1  -7   9   33.35    5.67
   1  -7  -9   32.44    5.92
   1  -7  -9   24.41    5.97
   1  -7  -9   28.71    6.02
   1  -7  -9   34.07    8.01
  -1  -7   9   32.67    8.16
  -1  -7   9   17.94    7.31
  -1  -7   9   22.13    6.94
  -1  -7   8  738.63   23.95
   1  -7  -8  724.71   24.56
  -1  -7   8  747.64   24.41
   1  -7  -8  755.88   24.75
   1  -7  -8  745.98   24.72
  -1  -7   8  775.49   29.98
   1  -7  -8  757.46   29.27
  -1  -7   8  753.10   29.78
  -1  -7   8  736.01   29.64
   1  -7  -7  229.34   13.85
   1  -7  -7  240.97   16.01
  -1  -7   7  262.97   17.94
   1  -7  -7  247.77   14.28
   1  -7  -7  219.31   13.91
  -1  -7   7  228.30   14.10
  -1  -7   7  227.68   13.59
  -1  -7   6   41.11    6.45
  -1  -7   6   49.87    7.58
   1  -7  -6   38.81    7.31
   1  -7  -6   37.88    6.91
  -1  -7   6   51.48   10.36
  -1  -7   6   39.58    5.67
   1  -7  -6   36.15    6.70
   1  -7  -5  107.32    9.89
  -1  -7   5  118.02   10.30
  -1  -7   5  107.88   10.15
   1  -7  -5  120.65   11.08
  -1  -7   5  119.10   12.66
  -1  -7   5  117.76    9.10
   1  -7  -5  123.69   10.58
  -1  -7   4   29.21    6.01
   1  -7  -4   24.96    6.85
   1  -7  -4   23.74    5.85
  -1  -7   4   25.45    5.88
   1  -7  -4   18.23    5.05
  -1  -7   4   24.32    7.65
  -1  -7   4   19.76    4.52
   1  -7  -3  560.95   21.48
  -1  -7   3  514.88   20.17
   1  -7  -3  526.52   20.68
  -1  -7   3  505.39   20.41
   1  -7  -3  535.06   20.50
  -1  -7   3  495.49   20.09
  -1  -7   3  510.68   18.63
   1  -7  -3  547.45   15.96
   1  -7  -2  104.94   10.27
  -1  -7   2  102.76    9.38
   1  -7  -2  108.63    9.71
  -1  -7   2   90.06    9.09
   1  -7  -2  105.07    6.51
  -1  -7   2  118.53   10.30
  -1  -7   2  100.03    8.99
  -1  -7   1  401.39   18.12
  -1  -7   1  407.15   18.41
   1  -7  -1  387.49   18.48
   1  -7  -1  399.55   18.09
  -1  -7   1  407.25   18.47
   1  -7  -1  406.68   11.75
  -1  -7   1  449.30   17.46
  -1  -7   1  412.91   17.31
   1  -7   0   48.39    8.11
  -1  -7   0   45.94    7.76
  -1  -7   0   43.51    7.26
   1  -7   0   48.70    7.03
  -1  -7   0   64.86    8.41
  -1  -7   0   63.32    8.46
   1  -7   1  451.96   18.83
  -1  -7  -1  460.40   19.27
   1  -7   1  434.15   18.78
  -1  -7  -1  444.93   19.39
   1  -7   1  442.30   12.05
   1  -7   1  451.21   18.99
  -1  -7  -1  481.93   19.39
  -1  -7  -1  485.12   19.92
   1  -7   2   85.11    8.65
  -1  -7  -2   84.92    8.72
   1  -7   2   82.79    9.26
  -1  -7  -2   86.53    8.67
   1  -7   2   88.11    5.14
   1  -7   2  129.84   12.76
   1  -7   2   74.89    8.49
  -1  -7  -2   93.43    9.92
  -1  -7  -2   89.56    9.43
   1  -7   3  659.13   23.20
   1  -7   3  632.88   22.60
  -1  -7  -3  681.30   23.22
  -1  -7  -3  659.12   23.26
   1  -7   3  618.84   23.10
   1  -7   3  642.76   12.69
   1  -7   3  691.19   24.32
   1  -7   3  664.11   19.79
  -1  -7  -3  661.68   23.52
  -1  -7  -4   22.75    5.64
  -1  -7  -4   15.14    5.55
   1  -7   4   19.57    5.87
   1  -7   4   12.78    4.13
  -1  -7  -4   18.64    5.82
   1  -7   4   18.09    3.10
   1  -7   4   19.62    8.18
   1  -7   4    9.73    5.12
   1  -7   4   23.50    5.46
   1  -7   5  157.80   11.52
  -1  -7  -5  140.91   11.33
  -1  -7  -5  152.74   11.49
   1  -7   5  151.00   11.53
  -1  -7  -5  130.35   11.32
   1  -7   5  133.13   10.61
   1  -7   5   96.79   10.20
   1  -7   5  119.05    8.35
   1  -7   5  134.41   11.92
   1  -7   6   44.90    8.31
  -1  -7  -6   47.56    6.87
  -1  -7  -6   48.72    7.34
   1  -7   6   49.80    7.50
   1  -7   6   39.98    6.44
  -1  -7  -6   56.21    8.50
   1  -7   6   41.42    7.49
  -1  -7  -6   43.27    7.68
   1  -7   6   72.19   11.79
   1  -7   6   57.07    5.96
   1  -7   6   50.53    7.85
   1  -7   7  269.56   17.40
  -1  -7  -7  273.03   14.79
   1  -7   7  250.19   14.42
  -1  -7  -7  243.02   14.44
   1  -7   7  244.17   14.47
  -1  -7  -7  264.48   15.80
  -1  -7  -7  252.89   15.59
   1  -7   7  275.53   16.37
   1  -7   7  267.26   17.95
   1  -7   7  248.07   10.67
  -1  -7  -8  717.27   23.63
   1  -7   8  656.82   23.15
   1  -7   8  688.02   23.21
  -1  -7  -8  695.53   23.36
  -1  -7  -8  700.60   25.83
  -1  -7  -8  699.16   26.43
   1  -7   8  718.17   27.63
   1  -7   8  697.64   28.48
   1  -7   8  723.86   28.57
  -1  -7  -9   23.98    5.19
   1  -7   9   21.20    5.87
  -1  -7  -9   19.35    5.66
   1  -7   9   18.70    5.36
  -1  -7  -9   28.54    7.19
   1  -7   9   23.88    7.08
  -1  -7  -9   23.52    6.48
   1  -7   9   19.06    7.32
   1  -7   9   18.45    7.25
   1  -7  10  472.68   19.32
   1  -7  10  448.84   18.67
  -1  -7 -10  461.17   19.05
  -1  -7 -10  437.15   19.16
  -1  -7 -10  447.26   21.49
  -1  -7 -10  435.78   22.58
   1  -7  10  458.37   24.25
   1  -7  10  444.33   24.60
   1  -7  10  456.37   25.18
  -1  -7 -11   54.17    6.78
   1  -7  11   47.02    7.20
  -1  -7 -11   49.17    6.98
   1  -7  11   46.94    6.80
  -1  -7 -11   53.35    8.27
  -1  -7 -11   37.56    8.28
   1  -7  11   49.26   11.24
   1  -7  11   50.22    9.93
   1  -7  11   59.83   10.83
   1  -7  12 1169.46   29.58
  -1  -7 -12 1125.41   29.53
   1  -7  12 1186.46   29.81
  -1  -7 -12 1163.43   35.74
  -1  -7 -12 1266.86   41.52
   1  -7  12 1150.36   42.02
   1  -7  12 1170.45   42.12
   1  -7  12 1190.78   43.39
   1  -7  13  221.85   12.73
   1  -7  13  232.15   13.16
  -1  -7 -13  209.04   12.82
  -1  -7 -13  252.60   17.57
   1  -7  13  205.08   19.72
  -1  -7 -13  196.47   18.19
   1  -7  13  212.76   19.72
   1  -7  13  211.29   19.51
  -1  -7 -14  334.32   15.47
   1  -7  14  329.97   15.13
   1  -7  14  336.25   15.17
  -1  -7 -14  341.44   20.30
  -1  -7 -14  349.78   24.02
   1  -7  14  328.09   24.62
   1  -7  14  340.90   24.74
   1  -7  14  332.45   25.14
  -1  -7 -15   63.44    7.03
   1  -7  15   69.37    7.18
  -1  -7 -15   65.29    9.90
  -1  -7 -15   73.68   12.19
   1  -7  15   75.58   14.84
   1  -7  15   73.79   14.14
   1  -7  15   66.29   13.22
   1  -7  16  123.14    8.43
  -1  -7 -16  119.50    8.62
  -1  -7 -16  113.40   13.04
   1  -7  16  115.77   17.70
  -1  -7 -16  103.51   14.88
   1  -7  16  102.85   15.71
   1  -7  16  123.78   17.21
  -1  -7 -17  209.06   16.94
   1  -7  17  166.98   20.85
  -1  -7 -17  209.80   21.58
   1  -7  17  178.03   20.29
   1  -7  17  207.37   22.72
  -1  -7 -18  168.21   16.00
  -1  -7 -18  180.89   20.72
   1  -7  18  197.02   23.85
   1  -7  18  182.18   20.83
   1  -7  18  195.21   22.95
  -1  -7 -19  144.29   14.90
  -1  -7 -19  134.30   19.23
   1  -7  19  106.54   18.57
   1  -7  19  132.39   19.81
   1  -7  19  136.63   20.69
   1  -7  20  109.48   17.75
   1  -7  20  139.45   22.05
  -1  -7 -20  126.73   18.85
   1  -7  20  126.00   19.55
   1  -7  21   38.70   13.64
   1  -7  21   27.36   12.51
  -1  -7 -21   62.13   14.54
   1  -7  21   59.18   14.72
   1  -7  22   44.72   14.10
  -1  -7 -22   61.05   16.43
   1  -7  22   55.47   16.23
   1  -7  22   69.30   17.17
   1  -7  23   32.85   13.13
   1  -7  23   70.04   19.53
  -1  -7 -23   52.48   14.28
   1  -7  23   40.45   14.09
  -1  -7 -24  179.73   24.91
   1  -6 -24   24.54   14.03
   1  -6 -23   36.82   12.64
  -1  -6  23   23.45   14.76
  -1  -6  23   51.25   16.75
   1  -6 -22   -0.75   11.02
  -1  -6  22    5.60   10.53
  -1  -6  22   19.24   11.58
  -1  -6  21   52.24   15.29
  -1  -6  21   73.41   17.99
   1  -6 -21   81.77   16.67
  -1  -6  21   55.13   15.13
  -1  -6  20   16.12   12.47
   1  -6 -20    2.31    8.98
  -1  -6  20    4.03   10.14
  -1  -6  20    7.61   10.16
  -1  -6  19   54.43   13.64
   1  -6 -19   53.81   14.26
  -1  -6  19   17.39   12.61
  -1  -6  19   74.42   16.49
   1  -6 -18   92.15   10.34
  -1  -6  18   72.70   15.18
   1  -6 -18   99.09   16.89
  -1  -6  18   74.27   16.02
  -1  -6  18   84.01   16.11
  -1  -6  17  344.53   27.22
   1  -6 -17  316.74   17.53
  -1  -6  17  317.19   27.55
   1  -6 -17  347.52   27.43
  -1  -6  17  355.44   28.00
   1  -6 -16   95.33    6.69
   1  -6 -16   88.35    9.54
  -1  -6  16  115.58   17.88
   1  -6 -16  100.37   15.73
  -1  -6  16   89.34   15.38
  -1  -6  16  103.36   16.42
  -1  -6  15   95.16    6.95
   1  -6 -15   91.17    7.14
   1  -6 -15   94.42    9.66
   1  -6 -15   96.25   14.58
  -1  -6  15   77.10   13.87
  -1  -6  15   57.54   12.31
  -1  -6  15  108.07   15.98
  -1  -6  14  116.68    8.18
   1  -6 -14   91.45    7.55
   1  -6 -14  118.29    8.45
   1  -6 -14  126.34   11.03
  -1  -6  14  115.97   16.09
   1  -6 -14   86.54   13.20
  -1  -6  14   91.44   14.02
  -1  -6  14   83.16   13.56
  -1  -6  13  240.51   20.10
   1  -6 -13  268.35   15.14
   1  -6 -13  258.03   20.54
  -1  -6  13  227.94   20.05
   1  -6 -13  229.56   12.37
  -1  -6  13  257.21   12.39
   1  -6 -13  241.64   12.55
  -1  -6  13  273.35   21.93
   1  -6 -12  162.73   10.56
   1  -6 -12  159.67   10.69
  -1  -6  12  167.65   10.40
   1  -6 -12  176.58   12.15
   1  -6 -12  159.03   15.85
  -1  -6  12  151.28   16.64
  -1  -6  12  165.61   16.59
  -1  -6  12  167.61   16.78
   1  -6 -11  152.07   10.63
  -1  -6  11  165.15   10.69
   1  -6 -11  163.90   10.80
   1  -6 -11  161.08   11.50
  -1  -6  11  165.12   16.39
   1  -6 -11  169.88   15.85
  -1  -6  11  173.00   16.21
  -1  -6  11  171.12   16.50
  -1  -6  10 1131.43   37.76
   1  -6 -10 1109.41   27.62
  -1  -6  10 1140.52   27.26
   1  -6 -10 1151.82   27.78
   1  -6 -10 1109.88   28.72
   1  -6 -10 1079.62   36.26
  -1  -6  10 1164.88   38.80
  -1  -6  10 1107.67   37.63
  -1  -6  10 1157.91   35.03
  -1  -6   9  272.79   18.90
  -1  -6   9  263.48   13.35
  -1  -6   9  243.42   13.01
   1  -6  -9  241.03   12.93
   1  -6  -9  262.12   13.61
   1  -6  -9  246.38   13.70
  -1  -6   9  226.41   17.23
   1  -6  -9  226.06   16.87
  -1  -6   9  238.23   17.30
  -1  -6   9  252.16   16.24
  -1  -6   8  162.31   14.30
  -1  -6   8  170.27   10.79
   1  -6  -8  159.77   11.05
   1  -6  -8  171.21   11.05
  -1  -6   8  157.22   10.70
   1  -6  -8  182.35   11.64
   1  -6  -8  164.06   13.96
  -1  -6   8  195.79   15.44
  -1  -6   8  164.25   13.66
  -1  -6   8  187.61   13.59
  -1  -6   7  166.28   13.69
  -1  -6   7  153.21   10.75
   1  -6  -7  153.85   10.62
  -1  -6   7  167.58   10.77
   1  -6  -7  164.16   11.26
   1  -6  -7  144.20   10.46
   1  -6  -7  152.33   12.99
  -1  -6   7  135.50   12.67
  -1  -6   7  128.14   12.47
  -1  -6   7  164.42   12.99
  -1  -6   6 2545.74   41.01
   1  -6  -6 2501.12   41.79
  -1  -6   6 2462.75   40.48
   1  -6  -6 2511.69   41.57
   1  -6  -6 2576.20   41.21
   1  -6  -6 2551.55   47.11
  -1  -6   6 2532.96   47.61
  -1  -6   6 2500.12   47.38
   1  -6  -5  151.27   11.26
   1  -6  -5  134.35   10.01
  -1  -6   5  153.89   10.43
  -1  -6   5  155.55   10.71
   1  -6  -5  142.44   10.11
   1  -6  -5  165.35   12.21
  -1  -6   5  161.99   12.76
  -1  -6   5  157.20    9.46
  -1  -6   4   45.91    6.70
  -1  -6   4   40.66    5.60
   1  -6  -4   40.32    5.91
   1  -6  -4   44.24    6.84
  -1  -6   4   62.29    8.68
  -1  -6   4   44.04    5.72
   1  -6  -4   45.01    6.38
  -1  -6   3   64.08    7.74
   1  -6  -3   62.16    7.41
   1  -6  -3   61.27    7.05
  -1  -6   3   63.06    7.23
   1  -6  -3   54.90    6.94
  -1  -6   3   44.07    5.64
  -1  -6   3   70.64    6.83
   1  -6  -2 2850.93   43.80
  -1  -6   2 2838.57   43.83
   1  -6  -2 2743.88   43.22
  -1  -6   2 2872.02   43.52
   1  -6  -2 2854.03   32.13
  -1  -6   2 2691.79   40.95
  -1  -6   2 2760.38   40.34
  -1  -6   1  319.33   14.83
   1  -6  -1  323.71   15.46
   1  -6  -1  326.82   15.23
  -1  -6   1  321.61   15.14
  -1  -6   1  301.31   15.00
   1  -6  -1  318.21   10.22
  -1  -6   1  345.63   14.44
  -1  -6   1  332.36    7.07
  -1  -6   1  328.85   14.53
  -1  -6   0 3834.14   50.42
  -1  -6   0 3831.99   51.18
   1  -6   0 3826.85   51.04
   1  -6   0 3718.21   50.61
   1  -6   0 3811.37   49.01
  -1  -6   0 3746.65   48.80
  -1  -6   0 3700.74   50.56
   1  -6   1  360.23   16.15
  -1  -6  -1  363.47   16.25
   1  -6   1  374.85   16.09
  -1  -6  -1  356.77   15.70
   1  -6   1  354.52   10.12
  -1  -6  -1  374.84   16.11
   1  -6   1  362.01   15.72
  -1  -6  -1  365.59   16.23
   1  -6   2 2681.87   42.57
  -1  -6  -2 2617.32   41.85
   1  -6   2 2676.82   42.70
  -1  -6  -2 2564.72   42.07
   1  -6   2 2594.55   25.32
   1  -6   2 2368.92   38.94
   1  -6   2 2698.25   43.72
  -1  -6  -2 2595.09   42.05
  -1  -6  -2 2626.83   42.39
   1  -6   3   53.54    7.29
  -1  -6  -3   45.89    6.91
  -1  -6  -3   50.48    6.66
   1  -6   3   46.02    6.58
  -1  -6  -3   45.11    6.76
   1  -6   3   48.19    3.81
   1  -6   3   57.48    8.71
   1  -6   3   50.21    6.02
   1  -6   3   43.00    6.14
   1  -6   4   55.61    7.40
  -1  -6  -4   51.77    6.80
   1  -6   4   59.92    7.04
  -1  -6  -4   50.07    6.88
  -1  -6  -4   43.85    6.76
   1  -6   4   48.94    6.40
   1  -6   4   35.04    6.68
   1  -6   4   43.59    3.97
   1  -6   4   48.56    5.56
   1  -6   4   41.80    6.32
   1  -6   5  167.88   12.12
  -1  -6  -5  194.84   11.77
   1  -6   5  184.13   11.50
   1  -6   5  194.59   11.92
  -1  -6  -5  180.62   11.50
  -1  -6  -5  191.82   12.60
  -1  -6  -5  193.96   12.06
   1  -6   5  186.62   11.60
   1  -6   5  157.23   11.65
   1  -6   5  183.11   13.10
   1  -6   5  177.66    8.75
   1  -6   6 2348.36   45.07
  -1  -6  -6 2202.19   38.65
   1  -6   6 2196.14   38.57
   1  -6   6 2249.44   38.71
  -1  -6  -6 2253.48   38.82
  -1  -6  -6 2187.68   41.28
  -1  -6  -6 2289.00   41.15
   1  -6   6 2254.15   41.91
   1  -6   6 2215.61   45.17
   1  -6   6 2264.86   45.57
   1  -6   6 2180.86   28.56
   1  -6   7  141.21   12.48
  -1  -6  -7  166.12   10.95
   1  -6   7  136.54   10.29
   1  -6   7  147.92   10.90
  -1  -6  -7  158.82   11.19
  -1  -6  -7  155.58   11.94
  -1  -6  -7  167.40   12.48
   1  -6   7  151.91   12.56
   1  -6   7  167.28   14.39
   1  -6   7  144.24    7.18
   1  -6   7  165.77   13.43
   1  -6   8  148.07   13.60
  -1  -6  -8  156.83   10.64
   1  -6   8  146.28   10.34
  -1  -6  -8  154.79   10.43
   1  -6   8  148.44   10.55
  -1  -6  -8  156.87   12.09
  -1  -6  -8  143.12   12.05
   1  -6   8  148.59   13.10
   1  -6   8  144.57   13.75
   1  -6   8  152.64   13.09
  -1  -6  -9  303.72   14.33
  -1  -6  -9  318.52   14.60
   1  -6   9  289.51   14.23
   1  -6   9  297.16   14.04
  -1  -6  -9  289.39   16.53
   1  -6   9  302.30   18.83
  -1  -6  -9  286.33   17.27
   1  -6   9  288.95   18.69
   1  -6   9  305.46   19.26
  -1  -6 -10 1049.87   26.35
   1  -6  10 1048.97   26.17
   1  -6  10 1089.91   26.55
  -1  -6 -10 1009.44   26.04
  -1  -6 -10 1058.58   31.09
  -1  -6 -10 1112.29   35.03
   1  -6  10 1078.53   36.24
   1  -6  10 1039.53   35.65
   1  -6  10 1056.56   36.74
   1  -6  11  153.04   10.24
  -1  -6 -11  146.04   10.17
   1  -6  11  164.83   10.51
  -1  -6 -11  156.02   12.96
   1  -6  11  152.42   15.40
  -1  -6 -11  163.25   14.89
   1  -6  11  163.69   15.19
   1  -6  11  162.33   15.85
   1  -6  12  173.68   10.68
  -1  -6 -12  164.11   10.54
   1  -6  12  158.61   10.35
  -1  -6 -12  176.95   13.89
   1  -6  12  191.82   18.04
  -1  -6 -12  174.44   15.56
   1  -6  12  187.34   17.14
   1  -6  12  187.17   17.50
   1  -6  13  376.96   14.87
  -1  -6 -13  355.65   14.94
   1  -6  13  363.83   14.73
  -1  -6 -13  369.65   19.90
   1  -6  13  340.97   23.60
  -1  -6 -13  347.62   22.67
   1  -6  13  377.44   24.85
   1  -6  13  315.48   23.13
   1  -6  14   82.20    7.00
   1  -6  14   76.48    6.88
  -1  -6 -14   85.28    7.51
  -1  -6 -14   78.98   10.67
   1  -6  14   85.25   13.97
  -1  -6 -14   81.07   12.74
   1  -6  14   86.69   14.03
   1  -6  14   87.60   13.97
  -1  -6 -15   89.41    6.89
   1  -6  15   85.92    6.57
  -1  -6 -15   88.61   10.92
  -1  -6 -15   80.54   13.36
   1  -6  15   57.71   13.39
   1  -6  15   89.93   14.14
   1  -6  15   97.19   15.32
   1  -6  16   89.51    5.82
  -1  -6 -16   83.74   10.80
  -1  -6 -16   88.86   13.78
   1  -6  16   79.52   15.04
   1  -6  16   87.04   15.05
   1  -6  16   91.78   15.75
  -1  -6 -17  498.40   24.67
   1  -6  17  455.54   30.25
  -1  -6 -17  414.59   28.67
   1  -6  17  432.55   31.47
   1  -6  17  468.85   31.98
  -1  -6 -18   86.57   11.26
   1  -6  18   84.10   16.64
  -1  -6 -18  103.24   16.99
   1  -6  18  105.51   16.94
   1  -6  18   86.21   16.83
   1  -6  19   72.70   14.89
  -1  -6 -19   68.17   10.49
  -1  -6 -19   38.01   12.74
   1  -6  19   69.08   15.48
   1  -6  19   74.99   15.80
   1  -6  20   14.05   10.04
  -1  -6 -20   -1.34    9.05
   1  -6  20    4.41    9.66
   1  -6  21   54.77   13.76
  -1  -6 -21   45.70   14.43
   1  -6  21   30.28   14.56
   1  -6  21   48.39   14.86
   1  -6  22   12.45   11.51
  -1  -6 -22    3.88    9.78
   1  -6  22   20.32   13.37
   1  -6  22    8.31    9.74
   1  -6  23   28.08   12.33
  -1  -6 -23   47.11   14.91
   1  -6  23   52.56   16.47
  -1  -6 -24   24.53   12.54
  -1  -5  24  119.44   22.95
   1  -5 -24  130.43   21.76
  -1  -5  24  102.56   21.26
   1  -5 -23   81.42   19.55
  -1  -5  23   49.28   16.52
  -1  -5  23   93.02   19.58
  -1  -5  22   21.18   14.85
   1  -5 -22   47.76   14.94
  -1  -5  22   22.95   12.13
   1  -5 -21   20.51   11.24
  -1  -5  21   19.33   11.99
  -1  -5  21   21.27   11.24
  -1  -5  20  339.52   28.69
   1  -5 -20  312.16   28.13
  -1  -5  20  310.67   29.84
  -1  -5  20  313.37   28.79
  -1  -5  19   67.72   14.23
  -1  -5  19   61.10   16.08
   1  -5 -19  118.29   19.68
  -1  -5  19   67.61   15.48
  -1  -5  18  367.49   28.70
   1  -5 -18  378.72   18.44
  -1  -5  18  345.63   28.67
   1  -5 -18  347.99   28.31
  -1  -5  18  370.59   29.36
  -1  -5  17  162.54   19.32
   1  -5 -17  140.69   11.60
  -1  -5  17  125.14   17.98
   1  -5 -17  156.94   19.08
  -1  -5  17  175.97   20.38
   1  -5 -16  244.23   14.68
  -1  -5  16  251.19   22.94
   1  -5 -16  210.94   20.69
  -1  -5  16  243.04   23.13
   1  -5 -16  234.01    6.80
  -1  -5  16  248.23   22.96
   1  -5 -15  132.19    7.05
   1  -5 -15  142.81   11.32
  -1  -5  15  137.83   17.17
   1  -5 -15  110.03   15.02
  -1  -5  15  126.44   16.66
  -1  -5  15  155.90   17.83
   1  -5 -14   24.23    3.95
   1  -5 -14   23.23    5.63
   1  -5 -14   24.79    9.48
  -1  -5  14   13.07    8.13
  -1  -5  14   13.77    8.21
  -1  -5  14   15.98    8.19
   1  -5 -13  162.32   11.29
  -1  -5  13  181.13   17.56
   1  -5 -13  171.99   16.93
  -1  -5  13  148.89   17.25
   1  -5 -13  155.43    9.03
  -1  -5  13  177.85    9.04
   1  -5 -13  174.87    9.38
  -1  -5  13  155.79   16.89
  -1  -5  12  351.51   22.76
   1  -5 -12  374.81   16.57
  -1  -5  12  389.91   24.10
   1  -5 -12  397.56   23.61
  -1  -5  12  373.78   13.50
   1  -5 -12  356.07   13.92
   1  -5 -12  352.80   13.80
  -1  -5  12  373.67   23.52
  -1  -5  11  137.37   14.46
   1  -5 -11  122.34    8.50
  -1  -5  11  125.23    8.35
   1  -5 -11  120.93    8.23
   1  -5 -11  117.17    9.52
   1  -5 -11  114.63   12.81
  -1  -5  11  130.75   14.52
  -1  -5  11  148.02   14.76
  -1  -5  11  120.06   11.53
  -1  -5  10  496.48   24.89
   1  -5 -10  453.45   16.14
  -1  -5  10  467.77   16.03
   1  -5 -10  475.91   16.40
   1  -5 -10  472.92   17.68
   1  -5 -10  473.95   23.60
  -1  -5  10  483.40   24.71
  -1  -5  10  470.01   24.31
  -1  -5  10  449.13   20.90
  -1  -5   9  525.26   24.16
   1  -5  -9  470.52   16.84
  -1  -5   9  497.35   16.46
   1  -5  -9  479.66   16.72
   1  -5  -9  503.56   17.80
   1  -5  -9  526.21   23.90
  -1  -5   9  463.29   23.32
  -1  -5   9  486.91   23.68
  -1  -5   9  490.55   21.37
  -1  -5   8  224.39   15.58
  -1  -5   8  218.06   11.19
  -1  -5   8  231.91   11.34
   1  -5  -8  220.11   11.55
   1  -5  -8  216.43   11.62
   1  -5  -8  226.42   11.93
   1  -5  -8  205.35   14.78
  -1  -5   8  205.73   15.50
  -1  -5   8  200.28   14.96
  -1  -5   8  207.92   13.32
  -1  -5   7  208.86   14.72
  -1  -5   7  228.16   11.38
   1  -5  -7  237.12   12.00
  -1  -5   7  230.58   11.60
   1  -5  -7  228.96   11.79
   1  -5  -7  223.99   11.69
   1  -5  -7  228.97   14.58
  -1  -5   7  216.02   14.97
  -1  -5   7  218.05   14.55
  -1  -5   7  261.47   14.67
  -1  -5   6  232.07   14.50
   1  -5  -6  239.53   11.99
  -1  -5   6  251.66   12.17
  -1  -5   6  226.58   11.46
   1  -5  -6  230.82   12.00
   1  -5  -6  233.63   11.68
   1  -5  -6  220.56   13.96
  -1  -5   6  249.37   14.68
  -1  -5   6  217.21   13.97
  -1  -5   6  256.36   14.09
  -1  -5   5  289.88   14.94
   1  -5  -5  281.80   13.01
  -1  -5   5  281.96   12.48
   1  -5  -5  286.52   13.09
  -1  -5   5  275.78   12.56
   1  -5  -5  264.60   12.24
   1  -5  -5  283.24   14.76
  -1  -5   5  295.27   15.18
  -1  -5   5  278.42   11.44
   1  -5  -4  180.48   10.57
  -1  -5   4  174.79   10.26
   1  -5  -4  166.48   10.32
  -1  -5   4  172.57   10.20
   1  -5  -4  181.10   10.26
   1  -5  -4  176.94   11.54
  -1  -5   4  177.46   11.54
  -1  -5   4  179.74    9.30
  -1  -5   3   32.87    5.65
  -1  -5   3   26.01    4.47
   1  -5  -3   28.53    5.51
   1  -5  -3   24.78    4.80
   1  -5  -3   25.88    4.72
  -1  -5   3   29.07    5.24
  -1  -5   3   22.67    4.19
  -1  -5   2  513.64   17.15
   1  -5  -2  521.78   17.39
   1  -5  -2  523.61   17.51
  -1  -5   2  502.92   16.91
  -1  -5   2  521.33   17.64
   1  -5  -2  549.71   13.76
  -1  -5   2  505.47   16.47
  -1  -5   2  515.00   15.93
   1  -5  -1 1669.82   30.84
  -1  -5   1 1697.87   31.03
   1  -5  -1 1668.20   30.96
  -1  -5   1 1654.86   30.44
  -1  -5   1 1606.59   30.56
   1  -5  -1 1734.28   22.09
  -1  -5   1 1624.22   27.70
  -1  -5   1 1663.44   29.22
  -1  -5   0   19.19    5.11
   1  -5   0   29.76    3.96
  -1  -5   0   17.02    4.40
   1  -5   0   24.33    5.06
   1  -5   0   24.55    5.88
  -1  -5   0   18.31    5.00
   1  -5   0   15.58    4.26
  -1  -5   0   20.33    4.76
   1  -5   1 1813.81   32.48
   1  -5   1 1868.02   32.63
  -1  -5  -1 1846.99   32.11
  -1  -5  -1 1870.75   32.25
   1  -5   1 1833.82   21.19
  -1  -5  -1 1828.88   31.90
   1  -5   1 1867.61   32.65
  -1  -5  -1 1876.53   32.69
   1  -5   2  541.55   17.73
  -1  -5  -2  521.98   17.66
   1  -5   2  534.12   17.49
  -1  -5  -2  547.97   17.77
  -1  -5  -2  572.76   18.51
   1  -5   2  537.09   10.98
   1  -5   2  556.30   17.84
   1  -5   2  554.73   18.49
   1  -5   3   26.11    5.09
  -1  -5  -3   32.88    5.60
  -1  -5  -3   28.70    4.56
   1  -5   3   28.34    5.10
  -1  -5  -3   29.52    5.48
   1  -5   3   34.36    4.91
   1  -5   3   31.22    3.28
   1  -5   3   40.69    6.94
   1  -5   3   34.45    5.77
   1  -5   3   43.16    4.76
   1  -5   4  171.22   11.12
  -1  -5  -4  166.34   10.37
   1  -5   4  174.54   10.29
   1  -5   4  183.33   10.76
  -1  -5  -4  178.89   10.28
  -1  -5  -4  185.75   11.17
   1  -5   4  178.05   10.29
  -1  -5  -4  193.05   10.47
   1  -5   4  186.48    7.50
   1  -5   4  177.57   11.32
   1  -5   4  202.13   12.45
   1  -5   4  173.08    8.02
   1  -5   5  312.67   15.40
  -1  -5  -5  306.70   13.41
   1  -5   5  309.62   13.61
  -1  -5  -5  300.15   13.18
   1  -5   5  308.24   13.50
  -1  -5  -5  316.19   14.70
   1  -5   5  307.20   14.35
  -1  -5  -5  297.21   13.59
   1  -5   5  335.89   16.63
   1  -5   5  323.95   15.94
   1  -5   5  313.53    9.83
   1  -5   6  181.60   12.95
  -1  -5  -6  179.48   10.33
  -1  -5  -6  160.19   10.19
   1  -5   6  174.17   10.49
   1  -5   6  170.47   10.19
  -1  -5  -6  170.50   11.28
   1  -5   6  191.11   12.60
  -1  -5  -6  171.09   11.23
   1  -5   6  180.48   13.27
   1  -5   6  163.27   12.17
   1  -5   6  174.31    6.95
   1  -5   7  214.01   14.58
  -1  -5  -7  214.81   11.53
  -1  -5  -7  198.66   10.90
   1  -5   7  218.35   11.78
   1  -5   7  220.48   11.45
  -1  -5  -7  223.22   13.16
   1  -5   7  219.04   14.25
  -1  -5  -7  229.87   13.55
   1  -5   7  212.41   14.84
   1  -5   7  222.43   14.86
   1  -5   7  224.92   14.31
   1  -5   8  222.17   15.55
  -1  -5  -8  220.21   11.40
   1  -5   8  209.82   10.97
  -1  -5  -8  213.38   11.44
   1  -5   8  215.28   11.54
  -1  -5  -8  225.12   13.50
   1  -5   8  218.96   15.50
  -1  -5  -8  201.47   13.64
   1  -5   8  222.43   15.14
   1  -5   8  225.70   14.81
   1  -5   9  547.63   24.70
   1  -5   9  536.12   17.02
   1  -5   9  565.98   17.80
  -1  -5  -9  568.79   17.67
  -1  -5  -9  554.20   17.49
  -1  -5  -9  540.52   21.03
   1  -5   9  551.74   25.11
  -1  -5  -9  590.57   23.66
   1  -5   9  563.18   24.50
   1  -5   9  592.08   24.20
   1  -5  10  554.82   26.14
  -1  -5 -10  506.89   16.55
   1  -5  10  521.86   16.80
   1  -5  10  488.78   16.35
  -1  -5 -10  546.19   21.63
  -1  -5 -10  523.82   23.63
   1  -5  10  503.39   25.44
   1  -5  10  504.47   24.61
   1  -5  10  512.53   23.41
   1  -5  11  141.93    8.75
  -1  -5 -11  148.24    9.35
   1  -5  11  147.83    8.85
  -1  -5 -11  146.43   12.19
   1  -5  11  134.73   14.79
  -1  -5 -11  164.82   14.42
   1  -5  11  139.47   14.26
   1  -5  11  147.54   14.78
   1  -5  12  361.11   13.33
   1  -5  12  333.70   13.02
  -1  -5 -12  365.41   13.60
  -1  -5 -12  372.20   18.92
   1  -5  12  376.17   24.26
  -1  -5 -12  349.35   21.28
   1  -5  12  361.55   22.83
   1  -5  12  379.95   24.00
   1  -5  13  210.39    9.71
  -1  -5 -13  228.23   10.47
   1  -5  13  212.26    9.84
  -1  -5 -13  245.81   16.00
   1  -5  13  213.91   19.39
  -1  -5 -13  228.51   18.62
   1  -5  13  223.80   18.75
   1  -5  13  203.37   18.56
  -1  -5 -14   27.69    3.86
   1  -5  14   35.63    4.04
  -1  -5 -14   36.78    7.53
   1  -5  14   46.16   11.68
  -1  -5 -14   33.00    8.96
   1  -5  14   36.11   10.60
   1  -5  14   34.80    9.98
   1  -5  15  189.55   18.76
  -1  -5 -15  169.18   13.86
   1  -5  15  130.45   17.45
  -1  -5 -15  164.00   17.06
   1  -5  15  162.40   18.82
   1  -5  15  169.27    6.80
   1  -5  16  205.11   21.26
  -1  -5 -16  196.67   15.41
   1  -5  16  210.15   20.19
   1  -5  16  206.25   21.35
  -1  -5 -16  237.59   20.77
   1  -5  17  181.28   20.30
  -1  -5 -17  185.50   15.28
   1  -5  17  196.75   20.86
   1  -5  17  148.51   19.99
  -1  -5 -17  183.29   19.99
   1  -5  18  354.85   29.10
   1  -5  18  342.73   26.99
  -1  -5 -18  345.07   20.84
  -1  -5 -18  349.39   27.49
   1  -5  18  336.63   28.93
   1  -5  19   73.91   16.24
   1  -5  19   93.57   16.16
  -1  -5 -19   97.39   11.91
   1  -5  19   51.20   14.46
  -1  -5 -19   96.76   17.18
   1  -5  20  282.99   27.73
   1  -5  20  312.56   27.92
  -1  -5 -20  275.77   25.89
   1  -5  20  302.59   29.24
   1  -5  21   24.65   12.67
   1  -5  21    8.97    9.59
  -1  -5 -21   19.44   12.09
   1  -5  21   12.14   12.74
   1  -5  22   27.10   14.40
  -1  -5 -22   29.54   12.04
   1  -5  22   24.97   13.38
   1  -5  23   78.04   17.89
   1  -5  23   87.88   19.95
  -1  -5 -23   85.61   18.47
   1  -5  24  101.05   20.90
   1  -5  24   75.10   18.44
  -1  -5 -24   96.20   19.90
  -1  -5 -25   77.60   18.00
  -1  -4  24   11.23   13.60
   1  -4 -24   -7.02   11.05
  -1  -4  24    0.80   12.56
  -1  -4  23   90.88   19.28
  -1  -4  23   63.30   17.48
   1  -4 -23   89.85   18.06
  -1  -4  22    6.09    8.54
  -1  -4  22    4.83   11.52
   1  -4 -22    8.41    9.47
  -1  -4  21   38.70   14.08
   1  -4 -21   23.46   13.40
  -1  -4  21   20.00   11.60
  -1  -4  20   37.74   12.75
   1  -4 -20   52.64   13.92
  -1  -4  20   36.04   13.32
  -1  -4  19  150.06   20.92
   1  -4 -19  125.42   18.72
  -1  -4  19  107.29   18.87
  -1  -4  18  225.24   23.19
  -1  -4  18  181.69   20.77
   1  -4 -18  212.56   13.63
  -1  -4  18  206.39   22.90
   1  -4 -18  195.42   22.26
  -1  -4  17   57.63   13.76
   1  -4 -17   45.57    6.89
  -1  -4  17   42.71   11.84
   1  -4 -17   41.50   11.50
  -1  -4  17   26.78   10.01
  -1  -4  16  156.51   18.90
  -1  -4  16  159.70   18.27
   1  -4 -16  153.36   11.17
   1  -4 -16  131.80   17.12
  -1  -4  16  142.27   19.16
  -1  -4  15  360.09   25.77
  -1  -4  15  349.05   25.46
   1  -4 -15  321.57   15.84
  -1  -4  15  332.56   25.75
   1  -4 -15  395.41   26.45
  -1  -4  14  352.96   24.48
   1  -4 -14  326.97   15.36
  -1  -4  14  364.42   25.36
   1  -4 -14  360.09   24.13
  -1  -4  14  355.37   24.55
   1  -4 -14  340.91    9.00
   1  -4 -13  234.58    8.80
   1  -4 -13  231.17    8.67
   1  -4 -13  223.72   12.40
  -1  -4  13  266.11   20.07
  -1  -4  13  231.51   19.57
   1  -4 -13  255.21   20.01
  -1  -4  13  238.39   19.84
  -1  -4  13  237.37   15.66
  -1  -4  12  565.98   13.74
   1  -4 -12  568.36   14.61
   1  -4 -12  571.89   14.69
  -1  -4  12  575.51   28.32
   1  -4 -12  595.06   19.35
   1  -4 -12  594.09   28.55
  -1  -4  12  565.09   28.52
  -1  -4  12  552.70   27.81
  -1  -4  12  559.44   23.20
   1  -4 -11  853.17   18.90
  -1  -4  11  866.25   18.24
   1  -4 -11  862.00   18.65
   1  -4 -11  847.66   22.65
  -1  -4  11  924.13   33.78
   1  -4 -11  919.54   33.50
  -1  -4  11  875.57   33.99
  -1  -4  11  917.49   34.33
  -1  -4  11  848.52   27.68
  -1  -4  10  132.68   13.60
  -1  -4  10  140.91    7.67
   1  -4 -10  132.66    7.84
   1  -4 -10  129.00    7.78
   1  -4 -10  135.93    9.11
  -1  -4  10  116.30   12.99
   1  -4 -10  115.87   12.58
  -1  -4  10  122.09   12.74
  -1  -4  10  134.25   11.14
  -1  -4   9  242.15   16.34
  -1  -4   9  207.50    9.60
   1  -4  -9  212.81    9.98
   1  -4  -9  216.95   10.13
   1  -4  -9  203.89   10.97
  -1  -4   9  222.39   16.62
   1  -4  -9  238.64   16.29
  -1  -4   9  238.36   16.42
  -1  -4   9  226.08   13.72
  -1  -4   8  684.54   25.60
   1  -4  -8  706.36   18.10
  -1  -4   8  693.03   17.45
   1  -4  -8  716.05   18.15
   1  -4  -8  709.05   18.78
  -1  -4   8  692.50   26.07
   1  -4  -8  690.57   25.04
  -1  -4   8  697.96   26.28
  -1  -4   8  722.78   23.14
  -1  -4   7  374.30   17.99
  -1  -4   7  369.48   12.94
   1  -4  -7  384.50   13.58
  -1  -4   7  346.84   12.62
   1  -4  -7  361.26   13.27
   1  -4  -7  370.86   13.40
  -1  -4   7  345.62   17.77
   1  -4  -7  353.17   17.39
  -1  -4   7  353.20   18.00
  -1  -4   7  371.53   16.24
  -1  -4   6 1886.31   37.63
   1  -4  -6 1855.97   29.60
  -1  -4   6 1853.45   28.68
  -1  -4   6 1829.52   28.50
   1  -4  -6 1876.18   29.56
   1  -4  -6 1848.27   28.90
  -1  -4   6 1884.55   37.89
   1  -4  -6 1916.93   37.46
  -1  -4   6 1824.77   37.48
  -1  -4   6 1855.81   34.74
  -1  -4   5   25.07    5.25
   1  -4  -5   31.21    4.80
   1  -4  -5   28.95    4.36
  -1  -4   5   25.52    4.25
  -1  -4   5   32.03    4.37
   1  -4  -5   32.38    4.43
   1  -4  -5   36.02    5.76
  -1  -4   5   19.24    5.69
  -1  -4   5   35.44    6.28
  -1  -4   5   28.27    4.98
  -1  -4   4 4444.84   51.27
  -1  -4   4 4443.51   44.42
   1  -4  -4 4136.32   44.29
   1  -4  -4 4275.23   44.57
   1  -4  -4 4395.85   50.99
  -1  -4   4 4429.62   51.19
  -1  -4   4 4417.96   41.18
  -1  -4   3  117.65    8.01
   1  -4  -3  131.62    8.20
   1  -4  -3  128.25    8.00
  -1  -4   3  125.32    7.91
  -1  -4   3  125.20    9.18
  -1  -4   3  124.03    7.34
   1  -4  -3  118.90    7.43
  -1  -4   2 1855.48   28.75
   1  -4  -2 1818.80   29.01
   1  -4  -2 1853.49   29.51
  -1  -4   2 1816.74   28.52
  -1  -4   2 1836.83   29.01
  -1  -4   2 1804.62   28.84
  -1  -4   2 1875.79   27.12
   1  -4  -1   87.47    7.22
   1  -4  -1   75.93    7.31
  -1  -4   1   89.50    7.09
  -1  -4   1   90.18    6.83
  -1  -4   1   89.83    6.87
   1  -4  -1   90.96    5.12
  -1  -4   1   91.05    7.37
  -1  -4   1   80.39    6.16
   1  -4  -1   88.17    6.26
  -1  -4   0  126.64    7.91
   1  -4   0  128.66    6.03
   1  -4   0  127.47    8.29
   1  -4   0  115.77    8.04
  -1  -4   0  124.22    8.06
  -1  -4   0  122.67    8.35
   1  -4   0  117.44    7.46
  -1  -4   0  116.57    7.95
   1  -4   1   99.83    7.65
   1  -4   1   65.01    7.68
  -1  -4  -1   98.43    7.30
  -1  -4  -1   89.39    7.01
  -1  -4  -1   88.72    6.92
   1  -4   1   94.39    4.75
  -1  -4  -1   99.13    7.87
   1  -4   1   94.27    7.23
  -1  -4  -2 1949.81   29.54
   1  -4   2 1949.28   29.78
   1  -4   2 1950.67   29.74
  -1  -4  -2 1915.92   29.40
  -1  -4  -2 1905.35   30.23
   1  -4   2 1939.87   24.47
   1  -4   2 1884.19   19.90
   1  -4   2 1781.56   28.50
   1  -4   2 1948.96   31.61
   1  -4   3  101.58    7.64
  -1  -4  -3  107.03    7.34
   1  -4   3  107.92    7.34
   1  -4   3  105.51    7.55
  -1  -4  -3  108.19    7.29
  -1  -4  -3  105.66    7.91
  -1  -4  -3  111.12    7.02
   1  -4   3  117.32    7.28
   1  -4   3  111.98    5.44
   1  -4   3  105.88    8.38
   1  -4   3  109.64    8.49
   1  -4   4 4507.71   50.65
  -1  -4  -4 4396.74   44.75
  -1  -4  -4 4460.38   45.13
   1  -4   4 4624.54   45.84
   1  -4   4 4532.66   45.67
  -1  -4  -4 4553.64   48.98
   1  -4   4 4787.63   49.04
  -1  -4  -4 4737.76   46.55
   1  -4   4 4737.70   37.59
   1  -4   4 4723.59   53.60
   1  -4   4 4571.61   33.30
   1  -4   4 4728.01   53.51
   1  -4   5   34.45    5.78
  -1  -4  -5   40.82    5.28
  -1  -4  -5   40.17    4.97
   1  -4   5   48.55    5.46
   1  -4   5   49.75    5.22
  -1  -4  -5   34.76    5.49
  -1  -4  -5   58.79    6.82
   1  -4   5   39.20    6.16
   1  -4   5   59.16    7.93
   1  -4   5   42.44    5.93
   1  -4   5   42.76    3.26
   1  -4   5   45.15    6.37
   1  -4   6 1874.72   37.42
   1  -4   6 1831.00   28.94
  -1  -4  -6 1840.62   29.08
  -1  -4  -6 1842.45   29.06
   1  -4   6 1840.77   29.07
  -1  -4  -6 1822.86   32.97
   1  -4   6 1963.47   37.51
  -1  -4  -6 1885.12   34.28
   1  -4   6 1870.33   36.91
   1  -4   6 1898.56   37.12
   1  -4   6 1979.59   39.27
   1  -4   7  299.86   16.34
  -1  -4  -7  304.32   11.90
   1  -4   7  304.23   11.94
   1  -4   7  306.01   11.99
  -1  -4  -7  307.71   11.98
  -1  -4  -7  307.96   14.33
  -1  -4  -7  314.73   15.40
   1  -4   7  317.02   17.04
   1  -4   7  289.04   15.88
   1  -4   7  315.55   16.81
   1  -4   7  308.66   15.92
   1  -4   8  712.08   26.11
   1  -4   8  657.98   17.07
   1  -4   8  682.12   17.48
  -1  -4  -8  634.58   17.12
  -1  -4  -8  643.28   21.26
   1  -4   8  699.47   26.01
  -1  -4  -8  692.98   23.72
   1  -4   8  609.52   23.68
   1  -4   8  670.00   25.68
   1  -4   8  657.80   23.63
   1  -4   9  288.41   18.04
   1  -4   9  286.67   11.25
   1  -4   9  291.06   11.36
  -1  -4  -9  311.46   11.67
  -1  -4  -9  319.55   15.58
  -1  -4  -9  278.79   16.41
   1  -4   9  305.54   19.03
   1  -4   9  258.21   16.13
   1  -4   9  316.05   16.96
   1  -4  10  148.83   14.19
   1  -4  10  141.06    7.96
  -1  -4 -10  131.92    7.71
   1  -4  10  135.04    7.63
  -1  -4 -10  141.45   11.62
  -1  -4 -10  155.22   11.39
  -1  -4 -10  144.41   12.52
   1  -4  10  148.46   14.76
   1  -4  10  134.20   13.12
   1  -4  10  140.27   11.97
   1  -4  11 1115.33   37.39
  -1  -4 -11 1028.62   20.20
   1  -4  11  940.68   19.37
   1  -4  11  996.43   19.87
  -1  -4 -11 1079.96   29.71
   1  -4  11 1023.31   37.04
  -1  -4 -11 1007.26   33.93
   1  -4  11 1028.29   34.57
   1  -4  11 1052.04   32.98
   1  -4  12  520.18   13.29
   1  -4  12  513.46   13.21
  -1  -4 -12  511.69   13.68
  -1  -4 -12  489.82   20.67
   1  -4  12  517.53   28.35
  -1  -4 -12  506.56   25.31
   1  -4  12  510.63   26.22
   1  -4  12  522.13   27.42
  -1  -4 -13  296.14   16.74
   1  -4  13  304.76   21.29
   1  -4  13  310.98   23.91
  -1  -4 -13  320.15   21.38
   1  -4  13  285.29   21.30
   1  -4  13  308.24    9.23
   1  -4  14  304.32   23.26
  -1  -4 -14  291.99   17.04
   1  -4  14  289.24   21.68
   1  -4  14  314.92   24.19
  -1  -4 -14  300.58   21.71
   1  -4  15  458.19   29.06
  -1  -4 -15  480.59   22.19
   1  -4  15  491.59   28.34
   1  -4  15  425.26   28.76
  -1  -4 -15  479.72   28.22
   1  -4  16  134.95   17.45
   1  -4  16  133.41   16.83
  -1  -4 -16  114.54   11.51
   1  -4  16  120.76   17.96
  -1  -4 -16  100.61   15.23
   1  -4  17   66.21   14.09
   1  -4  17   41.50   12.18
  -1  -4 -17   64.84    9.56
   1  -4  17   52.26   14.30
  -1  -4 -17   61.64   12.58
   1  -4  18  177.67   20.83
  -1  -4 -18  153.31   14.15
   1  -4  18  148.89   18.46
  -1  -4 -18  136.48   17.87
   1  -4  18  145.92   19.91
   1  -4  19  151.40   20.88
  -1  -4 -19  157.85   14.48
   1  -4  19  130.55   17.97
   1  -4  19  108.28   18.55
  -1  -4 -19  132.76   17.96
   1  -4  20   46.21   13.38
   1  -4  20   66.88   14.43
  -1  -4 -20   54.64   14.34
   1  -4  20   55.57   15.29
   1  -4  21   47.74   13.77
   1  -4  21   37.93   14.03
  -1  -4 -21   38.35   13.09
   1  -4  22    8.66    9.80
   1  -4  22    8.77   13.27
  -1  -4 -22    2.83    8.71
   1  -4  23   63.67   18.45
  -1  -4 -23   84.88   17.41
   1  -4  24   -3.65   12.16
  -1  -4 -24    5.65   11.58
   1  -4  24  -14.06   14.50
  -1  -4 -25   64.86   18.14
  -1  -3  24   28.01   12.33
  -1  -3  24   33.62   15.60
   1  -3 -24   19.06   13.99
  -1  -3  23   13.13   11.59
  -1  -3  23   19.88   12.11
   1  -3 -23   36.10   14.93
  -1  -3  22  170.85   23.82
  -1  -3  22  174.67   23.81
   1  -3 -22  156.80   22.67
  -1  -3  21   75.90   16.82
  -1  -3  21   89.43   18.33
   1  -3 -21   72.94   16.47
  -1  -3  20   48.25   13.12
   1  -3 -20   58.03   15.05
  -1  -3  20   29.80   13.90
  -1  -3  19   72.00   15.30
   1  -3 -19   51.03   14.04
  -1  -3  19   59.50   15.24
  -1  -3  18  505.48   33.44
   1  -3 -18  539.33   20.41
   1  -3 -18  492.86   32.42
  -1  -3  18  471.49   32.74
  -1  -3  17   71.53   14.71
   1  -3 -17   82.09    8.54
  -1  -3  17   85.47   11.68
   1  -3 -17   75.84   14.02
  -1  -3  17   57.73   14.59
  -1  -3  16  100.09   14.83
  -1  -3  16  108.26   15.57
  -1  -3  16  109.30   12.38
   1  -3 -16  106.70    9.34
   1  -3 -16   88.60   14.67
  -1  -3  16   80.43   14.41
  -1  -3  15  533.19   23.96
  -1  -3  15  539.26   30.11
   1  -3 -15  529.93   19.21
  -1  -3  15  550.01   31.97
   1  -3 -15  591.47   31.48
  -1  -3  15  558.17   31.43
  -1  -3  15  547.23   23.69
  -1  -3  14  653.74   32.04
   1  -3 -14  696.78   21.11
  -1  -3  14  733.05   26.76
   1  -3 -14  735.18   33.83
  -1  -3  14  650.10   33.39
  -1  -3  14  723.12   33.93
  -1  -3  14  683.20   25.67
   1  -3 -13  292.29   13.53
  -1  -3  13  301.88   17.03
  -1  -3  13  283.96   20.31
   1  -3 -13  334.93   22.21
  -1  -3  13  292.12   21.91
  -1  -3  13  325.54   22.21
  -1  -3  13  329.40   17.61
   1  -3 -12  560.24   11.12
   1  -3 -12  562.04   11.17
  -1  -3  12  554.89   26.71
   1  -3 -12  539.74   17.69
  -1  -3  12  553.05   21.92
   1  -3 -12  574.68   27.54
  -1  -3  12  556.54   28.45
  -1  -3  12  604.00   28.40
  -1  -3  12  578.79   22.26
   1  -3 -11  433.77   11.07
   1  -3 -11  440.89   11.10
   1  -3 -11  441.87   15.35
  -1  -3  11  451.61   18.92
  -1  -3  11  497.92   24.49
  -1  -3  11  406.28   23.65
   1  -3 -11  483.42   24.26
  -1  -3  11  471.63   24.10
  -1  -3  11  461.65   19.25
   1  -3 -10  136.40    6.75
   1  -3 -10  125.70    6.50
  -1  -3  10  149.73    6.59
  -1  -3  10  135.84   10.33
  -1  -3  10  142.07   13.42
   1  -3 -10  128.99    8.18
  -1  -3  10  143.05   13.76
   1  -3 -10  144.70   13.17
  -1  -3  10  133.95   12.79
  -1  -3  10  149.05   10.90
  -1  -3   9  133.88   12.52
   1  -3  -9  121.31    6.53
   1  -3  -9  117.16    6.65
  -1  -3   9  127.60    6.43
   1  -3  -9  112.93    7.69
  -1  -3   9  131.65    9.91
   1  -3  -9  114.29   10.55
  -1  -3   9  124.20   12.74
   1  -3  -9  124.16   12.16
  -1  -3   9  110.90   11.32
  -1  -3   9  123.37    9.56
  -1  -3   9  104.53   10.96
  -1  -3   8  130.56   11.67
  -1  -3   8  111.46    6.27
   1  -3  -8  101.52    6.39
   1  -3  -8  108.87    6.51
   1  -3  -8  116.13    7.28
  -1  -3   8  110.40   11.27
   1  -3  -8  106.29   10.66
  -1  -3   8  100.42   10.94
  -1  -3   8  119.99    9.29
  -1  -3   8  118.95   10.77
  -1  -3   7  505.44   20.15
   1  -3  -7  496.36   13.55
   1  -3  -7  502.70   13.71
  -1  -3   7  520.84   13.04
   1  -3  -7  518.72   14.07
  -1  -3   7  521.41   20.78
   1  -3  -7  523.88   20.11
  -1  -3   7  548.06   20.83
  -1  -3   7  504.48   17.36
  -1  -3   6 1037.51   27.01
  -1  -3   6 1036.65   18.82
   1  -3  -6 1029.91   19.32
   1  -3  -6 1048.29   19.58
   1  -3  -6 1003.64   18.96
  -1  -3   6 1034.77   27.57
   1  -3  -6 1026.84   26.66
  -1  -3   6 1060.60   27.30
  -1  -3   6 1076.76   24.22
  -1  -3   5 3216.66   43.75
  -1  -3   5 3125.48   32.85
  -1  -3   5 3118.95   32.82
   1  -3  -5 3071.29   33.45
   1  -3  -5 3061.58   33.10
  -1  -3   5 3143.61   44.26
   1  -3  -5 3255.15   43.85
  -1  -3   5 3100.58   43.79
  -1  -3   5 3183.37   39.93
   1  -3  -4  461.01   13.08
  -1  -3   4  465.18   12.76
  -1  -3   4  457.88   12.75
   1  -3  -4  471.12   12.15
   1  -3  -4  457.39   15.65
  -1  -3   4  460.70   15.80
  -1  -3   4  459.13   15.89
  -1  -3   4  457.12   15.69
  -1  -3   3  236.44   10.92
  -1  -3   3  252.19    9.56
  -1  -3   3  267.97    9.87
   1  -3  -3  248.89    9.56
   1  -3  -3  252.52    9.04
   1  -3  -3  251.80   10.92
  -1  -3   3  255.71   11.09
  -1  -3   3  254.37    9.11
   1  -3  -2   97.25    6.32
  -1  -3   2   99.35    6.27
  -1  -3   2   90.89    5.93
  -1  -3   2   96.20    6.13
  -1  -3   2  103.31    7.23
  -1  -3   2   82.89    5.64
  -1  -3   1   94.63    6.00
  -1  -3   1  101.80    6.25
   1  -3  -1  111.10    6.65
  -1  -3   1  100.56    6.28
  -1  -3   1   96.89    5.93
  -1  -3   1  109.97    6.50
   1  -3  -1  108.42    5.18
  -1  -3   0   11.86    2.05
   1  -3   0   15.53    2.96
  -1  -3  -1   96.45    6.22
  -1  -3  -1   89.71    5.94
   1  -3   1   93.60    6.21
   1  -3   1   91.70    4.28
   1  -3   1   98.03    4.49
  -1  -3  -1  105.05    7.22
   1  -3   1   90.45    6.14
   1  -3   2   94.86    6.10
   1  -3   2   96.33    6.25
  -1  -3  -2  106.67    6.44
  -1  -3  -2   99.03    6.44
  -1  -3  -2  100.95    6.80
  -1  -3  -2  109.71    5.77
   1  -3   2  102.10    5.79
   1  -3   2   95.89    4.54
   1  -3   2  134.69    8.66
   1  -3   2   99.94    6.84
  -1  -3  -2  134.52    8.93
   1  -3   3  213.99    9.64
   1  -3   3  212.66    8.84
  -1  -3  -3  207.13    8.77
  -1  -3  -3  220.49    8.91
  -1  -3  -3  214.81    9.65
   1  -3   3  234.47    9.74
  -1  -3  -3  226.35    8.73
   1  -3   3  231.00    7.86
   1  -3   3  192.82    9.34
   1  -3   3  222.51    6.54
   1  -3   3  214.60    9.99
   1  -3   3  226.12   10.54
   1  -3   4  430.38   14.95
   1  -3   4  411.12   12.29
  -1  -3  -4  426.10   12.27
  -1  -3  -4  412.36   12.14
   1  -3   4  416.18   12.33
  -1  -3  -4  418.39   13.84
   1  -3   4  421.62   14.23
  -1  -3  -4  447.76   13.50
   1  -3   4  447.01   15.40
   1  -3   4  414.84   14.89
   1  -3   4  433.28   15.48
   1  -3   5 3165.08   43.54
  -1  -3  -5 3038.19   32.55
  -1  -3  -5 3065.40   32.67
   1  -3   5 3081.86   32.99
   1  -3   5 3038.53   32.73
  -1  -3  -5 3130.79   38.98
  -1  -3  -5 3150.63   38.97
   1  -3   5 3191.87   42.97
   1  -3   5 3159.71   42.46
   1  -3   5 3145.42   42.74
   1  -3   5 3145.14   44.51
   1  -3   6 1028.44   26.95
   1  -3   6 1034.02   19.06
  -1  -3  -6 1047.54   19.06
   1  -3   6 1062.55   19.16
  -1  -3  -6 1047.15   23.71
   1  -3   6 1052.70   27.16
  -1  -3  -6 1056.95   24.87
   1  -3   6 1052.58   26.30
   1  -3   6 1076.36   26.20
   1  -3   6 1047.89   27.49
[truncated: 5,102,886 more chars]
